# Supplementary material for: Plasmonic metasurfaces of cellulose nanocrystal matrices with quadrants of aligned gold nanorods for photothermal anti-icing
Source: Nat Commun. 2023 Dec 8;14:8096. doi: 10.1038/s41467-023-43511-9 (PMC10709361; doi:10.1038/s41467-023-43511-9)
Supplement: Supplementary file 17 — Source Data [file 41467_2023_43511_MOESM17_ESM.xlsx]

## Sheet: Figure 3a
Figure 3a	Results of micro-particle image velocimetry (μ-PIV) experiments for droplet evaporation of MeOH and DI water mixture (70 : 30 vol.\%) containing 3.40 wt\% CNCs
	Time (s)	Average speed (m/s)
	1	3.635e-06
	2	3.526e-06
	3	3.716e-06
	4	4.435e-06
	5	3.519e-06
	6	3.425e-06
	7	3.242e-06
	8	3.745e-06
	9	2.645e-06
	10	1.821e-06
	11	2.045e-06
	12	1.85e-06
	13	1.71e-06
	14	1.584e-06
	15	1.821e-06
	16	1.669e-06
	17	1.86e-06
	18	1.731e-06
	19	1.589e-06
	20	1.666e-06
	21	1.666e-06
	22	1.473e-06
	23	1.63e-06
	24	1.841e-06
	25	1.417e-06
	26	1.62e-06
	27	1.945e-06
	28	1.415e-06
	29	1.4e-06
	30	1.59e-06
	31	1.528e-06
	32	1.601e-06
	33	1.126e-06
	34	1.59e-06
	35	1.235e-06
	36	1.676e-06
	37	1.567e-06
	38	1.493e-06
	39	1.138e-06
	40	1.524e-06
	41	1.417e-06
	42	1.458e-06
	43	1.406e-06
	44	1.263e-06
	45	1.853e-06
	46	1.38e-06
	47	1.439e-06
	48	1.363e-06
	49	1.445e-06
	50	1.305e-06
	51	1.439e-06
	52	1.402e-06
	53	1.31e-06
	54	1.354e-06
	55	1.154e-06
	56	1.76e-06
	57	1.512e-06
	58	1.293e-06
	59	1.341e-06
	60	1.783e-06
	61	1.514e-06
	62	1.264e-06
	63	1.655e-06
	64	1.254e-06
	65	1.635e-06
	66	1.475e-06
	67	1.313e-06
	68	1.267e-06
	69	1.781e-06
	70	1.358e-06
	71	1.501e-06
	72	1.514e-06
	73	1.477e-06
	74	1.619e-06
	75	1.579e-06
	76	1.448e-06
	77	1.311e-06
	78	1.789e-06
	79	1.484e-06
	80	1.65e-06
	81	1.351e-06
	82	1.608e-06
	83	1.473e-06
	84	1.981e-06
	85	1.591e-06
	86	1.657e-06
	87	1.414e-06
	88	2.045e-06
	89	1.376e-06
	90	1.748e-06
	91	1.486e-06
	92	1.54e-06
	93	1.521e-06
	94	1.638e-06
	95	1.324e-06
	96	1.606e-06
	97	1.614e-06
	98	1.368e-06
	99	1.471e-06
	100	1.328e-06
	101	1.54e-06
	102	1.284e-06
	103	1.321e-06
	104	1.47e-06
	105	1.348e-06
	106	1.371e-06
	107	1.314e-06
	108	1.15e-06
	109	1.476e-06
	110	1.234e-06
	111	1.221e-06
	112	1.351e-06
	113	1.066e-06
	114	1.358e-06
	115	1.137e-06
	116	1.403e-06
	117	1.038e-06
	118	1.13e-06
	119	1.17e-06
	120	1.161e-06
	121	9.84e-07
	122	1.04e-06
	123	1.248e-06
	124	9.55e-07
	125	1.271e-06
	126	9.39e-07
	127	9.71e-07
	128	9.18e-07
	129	1.141e-06
	130	1.095e-06
	131	7.77e-07
	132	9.52e-07
	133	1.016e-06
	134	9.42e-07
	135	9.02e-07
	136	7.58e-07
	137	9.21e-07
	138	8.7e-07
	139	7.79e-07
	140	9.17e-07
	141	8.5e-07
	142	8.27e-07
	143	9.57e-07
	144	7.5e-07
	145	8.45e-07
	146	8.07e-07
	147	9.2e-07
	148	6.83e-07
	149	7.68e-07
	150	7.72e-07
	151	7.14e-07
	152	7.23e-07
	153	7.21e-07
	154	8.43e-07
	155	8.12e-07
	156	7.48e-07
	157	6.78e-07
	158	8.5e-07
	159	6.67e-07
	160	7.82e-07
	161	7.83e-07
	162	8.54e-07
	163	6.16e-07
	164	7.45e-07
	165	7.31e-07
	166	8.28e-07
	167	7.13e-07
	168	6.58e-07
	169	6.96e-07
	170	6.67e-07
	171	5.07e-07
	172	7.04e-07
	173	6.16e-07
	174	6.59e-07
	175	6.25e-07
	176	5.86e-07
	177	5.95e-07
	178	5.27e-07
	179	8.55e-07
	180	5.29e-07
	181	6.69e-07
	182	5.46e-07
	183	6.29e-07
	184	5.34e-07
	185	4.95e-07
	186	4.37e-07
	187	5.69e-07
	188	8.93e-07
	189	7.97e-07
	190	5.43e-07
	191	7.89e-07
	192	5.7e-07
	193	5.7e-07
	194	4.94e-07
	195	6.89e-07
	196	5.15e-07
	197	4.65e-07
	198	4.66e-07
	199	5.5e-07
	200	7.48e-07
	201	4.89e-07
	202	5.87e-07
	203	4.83e-07
	204	5.14e-07
	205	3.89e-07
	206	5.54e-07
	207	6.79e-07
	208	4.97e-07
	209	5.13e-07
	210	5.62e-07
	211	6.94e-07
	212	5.2e-07
	213	4.99e-07
	214	7.27e-07
	215	6.86e-07
	216	6.69e-07
	217	4.44e-07
	218	4.07e-07
	219	5.44e-07
	220	5.2e-07
	221	7.02e-07
	222	8.04e-07
	223	6.24e-07
	224	5.06e-07
	225	6.4e-07
	226	8.15e-07
	227	5.42e-07
	228	6e-07
	229	8.38e-07
	230	5.12e-07
	231	5.78e-07
	232	6.34e-07
	233	5.9e-07
	234	5.36e-07
	235	4.97e-07
	236	6.75e-07
	237	4.55e-07
	238	6.4e-07
	239	4.43e-07
	240	7.6e-07
	241	7.1e-07
	242	7.08e-07
	243	7.1e-07
	244	5.91e-07
	245	5.4e-07
	246	6.78e-07
	247	5.76e-07
	248	4.08e-07
	249	6.3e-07
	250	4.78e-07
	251	4.58e-07
	252	4.38e-07
	253	5.04e-07
	254	5.09e-07
	255	3.33e-07
	256	7.11e-07
	257	4.71e-07
	258	4.74e-07
	259	4.75e-07
	260	4.78e-07
	261	4.83e-07
	262	5.29e-07
	263	9.66e-07
	264	5.36e-07
	265	6.19e-07
	266	8.22e-07
	267	6.88e-07
	268	6.09e-07
	269	4.35e-07
	270	2.93e-07
	271	4.17e-07
	272	5.29e-07
	273	6.8e-07
	274	5.54e-07
	275	3.76e-07
	276	4.47e-07
	277	2.56e-07
	278	3.22e-07
	279	3.9e-07
	280	7.47e-07
	281	6.91e-07
	282	4.17e-07
	283	4.48e-07
	284	5.2e-07
	285	4.83e-07
	286	4.46e-07
	287	4.43e-07
	288	4.65e-07
	289	3.73e-07
	290	6.91e-07
	291	8.69e-07
	292	6.27e-07
	293	5.78e-07
	294	5.27e-07
	295	5.36e-07
	296	3.28e-07
	297	4.15e-07
	298	4.72e-07
	299	4.04e-07
	300	5.02e-07
	301	4.06e-07
	302	4.62e-07
	303	3.56e-07
	304	4.28e-07

## Sheet: Figure 3b
Figure 3b	Variation of Ud with MeOH concentration (0, 30, and 70 vol.%) in DI water dispersed with 2.85 wt% CNC.
MeOH 0%
Time (s)	t=0 s		0<t/te<0.25		0.25<t/te<0.5		0.5<t/te<0.75		0.75<t/te<1
Sample 1	0	um	0	um	161.359	um	356.674	um	1160.51	um
Sample 2	0	um	0	um	138.375	um	344.178	um	1173.01	um
Sample 3	0	um	0	um	167.366	um	350.981	um	1166.2	um
Sample 4	0	um	0	um	144.778	um	347.137	um	1170.05	um
Average	0	um	0	um	152.97	um	349.743	um	1167.44	um
Moving distance			0	um	152.97	um	196.773	um	1167.44	um
Average speed			0	um/s	0.49068	um/s	0.631188	um/s	3.7448	um/s
Maximum speed			0	um/s	0.53686	um/s	0.653423	um/s	3.76265	um/s
Minimum speed			0	um/s	0.443865	um/s	0.613339	um/s	3.72257	um/s
MeOH 30%
Time (s)	t=0 s		0<t/te<0.25		0.25<t/te<0.5		0.5<t/te<0.75		0.75<t/te<1
Sample 1	42.533	um	141.07	um	243.337	um	399.285	um	1081.67	um
Sample 2	38.464	um	110.181	um	228.729	um	398.373	um	1082.59	um
Sample 3	26.218	um	135.283	um	241.561	um	391.825	um	1089.13	um
Sample 4	42.613	um	112.228	um	199.228	um	384.671	um	1096.29	um
Average	37.457	um	124.691	um	228.214	um	393.538	um	1087.42	um
Moving distance			87.2335	um	103.523	um	165.325	um	1087.42	um
Average speed			0.324892	um/s	0.385561	um/s	0.615735	um/s	4.04999	um/s
Maximum speed			0.385896	um/s	0.441886	um/s	0.637137	um/s	4.08301	um/s
Minimum speed			0.270853	um/s	0.277607	um/s	0.582709	um/s	4.02858	um/s
MeOH 70%
Time (s)	t=0 s		0<t/te<0.25		0.25<t/te<0.5		0.5<t/te<0.75		0.75<t/te<1
Sample 1	38.196	um	157.16	um	325.756	um	620.699	um	867.57	um
Sample 2	57.647	um	154.799	um	302.662	um	549.477	um	938.792	um
Sample 3	49.474	um	178.167	um	341.901	um	592.91	um	895.359	um
Sample 4	63.097	um	148.749	um	322.037	um	544.913	um	943.356	um
Average	52.1035	um	159.719	um	323.089	um	577	um	911.27	um
Moving distance			107.615	um	163.37	um	253.911	um	911.27	um
Average speed			0.594559	um/s	0.902598	um/s	1.40282	um/s	5.03464	um/s
Maximum speed			0.696483	um/s	1.00653	um/s	1.64425	um/s	5.21191	um/s
Minimum speed			0.533953	um/s	0.789742	um/s	1.22555	um/s	4.79321	um/s

## Sheet: Figure 3C
Figure 3c	Relative speed ratio (= Ud/Uc) depending on MeOH concentrations (0, 30, and 70 vol.%) with 2.85 wt% CNC.
													Uc
	MeOH 0%	Maximum	0		5.3686		6.53423		37.6265			~	0.1	um/s	MeOH not remaining
		Average	0		4.9068		6.31188		37.448			~	1	um/s	MeOH remaining
		Minimum	0		4.43865		6.13339		37.2257
	MeOH 30%	Maximum	0.385896		4.41886		6.37137		40.8301
		Average	0.324892		3.85561		6.15735		40.4999
		Minimum	0.270853		2.77607		5.82709		40.2858
	MeOH 70%	Maximum	0.696483		10.0653		16.4425		52.1191
		Average	0.594559		9.02598		14.0282		50.3464
		Minimum	0.533953		7.89742		12.2555		47.9321

## Sheet: Figure 3d
Figure 3a	Film thickness profiles along the a-a' line
	MeOH 0%		MeOH 30%		MeOH 70%
	X(μm)	Z(μm)	X(μm)	Z(μm)	X(μm)	Z(μm)
	0	203.995	0	116.385	0	126.702
	1.381	204	1.381	116.39	1.381	126.7
	2.762	204.005	2.762	116.39	2.762	126.697
	4.143	204.07	4.143	116.39	4.143	126.687
	5.525	204.2	5.525	116.39	5.525	126.677
	6.906	204.02	6.906	116.395	6.906	126.667
	8.287	204	8.287	116.395	8.287	126.653
	9.668	203.99	9.668	116.395	9.668	126.642
	11.049	203.975	11.049	116.395	11.049	126.628
	12.43	203.955	12.43	116.385	12.43	126.618
	13.811	203.965	13.811	116.385	13.811	126.608
	15.192	204.065	15.192	116.38	15.192	126.603
	16.574	204.02	16.574	116.38	16.574	126.593
	17.955	204.04	17.955	116.38	17.955	126.588
	19.336	204.105	19.336	116.385	19.336	126.583
	20.717	204.025	20.717	116.39	20.717	126.582
	22.098	203.975	22.098	116.395	22.098	126.577
	23.479	203.94	23.479	116.4	23.479	126.567
	24.86	204.02	24.86	116.405	24.86	126.562
	26.242	204.015	26.242	116.415	26.242	126.557
	27.623	204.01	27.623	116.42	27.623	126.555
	29.004	204	29.004	116.44	29.004	126.552
	30.385	203.98	30.385	116.405	30.385	126.547
	31.766	203.95	31.766	116.61	31.766	126.542
	33.147	203.93	33.147	116.4	33.147	126.537
	34.528	203.935	34.528	9.821	34.528	126.528
	35.909	203.965	35.909	9.635	35.909	126.523
	37.291	203.975	37.291	9.485	37.291	126.523
	38.672	204.03	38.672	9.375	38.672	126.518
	40.053	203.94	40.053	9.335	40.053	126.513
	41.434	204.005	41.434	9.355	41.434	126.508
	42.815	204	42.815	9.44	42.815	126.502
	44.196	204.005	44.196	9.585	44.196	126.493
	45.577	204	45.577	9.76	45.577	126.488
	46.959	203.995	46.959	9.94	46.959	126.483
	48.34	203.99	48.34	116.665	48.34	126.478
	49.721	203.99	49.721	116.275	49.721	126.473
	51.102	203.975	51.102	116.425	51.102	126.472
	52.483	203.975	52.483	116.385	52.483	126.467
	53.864	203.96	53.864	116.365	53.864	126.463
	55.245	203.945	55.245	116.34	55.245	126.458
	56.626	203.945	56.626	116.32	56.626	126.457
	58.008	203.895	58.008	116.305	58.008	126.453
	59.389	203.845	59.389	116.3	59.389	126.458
	60.77	203.77	60.77	116.295	60.77	126.463
	62.151	203.885	62.151	116.295	62.151	126.463
	63.532	203.885	63.532	116.285	63.532	126.468
	64.913	203.88	64.913	116.29	64.913	126.468
	66.294	203.885	66.294	116.295	66.294	126.473
	67.676	203.865	67.676	116.3	67.676	126.468
	69.057	203.875	69.057	116.3	69.057	126.465
	70.438	203.87	70.438	116.3	70.438	126.458
	71.819	203.895	71.819	116.305	71.819	126.45
	73.2	203.895	73.2	116.305	73.2	126.44
	74.581	203.9	74.581	116.3	74.581	126.43
	75.962	203.9	75.962	116.3	75.962	126.42
	77.343	203.9	77.343	116.3	77.343	126.41
	78.725	203.895	78.725	116.29	78.725	126.405
	80.106	203.895	80.106	116.28	80.106	126.395
	81.487	203.885	81.487	116.27	81.487	126.39
	82.868	203.88	82.868	116.26	82.868	126.392
	84.249	203.875	84.249	116.245	84.249	126.377
	85.63	203.875	85.63	116.24	85.63	126.382
	87.011	203.88	87.011	116.235	87.011	126.402
	88.393	203.89	88.393	116.245	88.393	126.412
	89.774	203.9	89.774	116.23	89.774	126.412
	91.155	203.91	91.155	116.24	91.155	126.412
	92.536	203.93	92.536	116.25	92.536	126.402
	93.917	203.945	93.917	116.26	93.917	126.392
	95.298	203.91	95.298	116.265	95.298	126.377
	96.679	203.93	96.679	116.275	96.679	126.367
	98.06	203.905	98.06	116.275	98.06	126.357
	99.442	203.875	99.442	116.275	99.442	126.347
	100.823	203.865	100.823	116.27	100.823	126.333
	102.204	203.845	102.204	116.265	102.204	126.322
	103.585	203.83	103.585	116.26	103.585	126.312
	104.966	203.825	104.966	116.255	104.966	126.302
	106.347	203.815	106.347	116.245	106.347	126.292
	107.728	203.815	107.728	116.24	107.728	126.282
	109.11	203.815	109.11	116.235	109.11	126.275
	110.491	203.815	110.491	116.23	110.491	126.267
	111.872	203.82	111.872	116.225	111.872	126.258
	113.253	203.825	113.253	116.22	113.253	126.253
	114.634	203.83	114.634	116.22	114.634	126.253
	116.015	203.835	116.015	116.22	116.015	126.25
	117.396	203.84	117.396	116.22	117.396	126.25
	118.777	203.845	118.777	116.22	118.777	126.25
	120.159	203.845	120.159	116.22	120.159	126.25
	121.54	203.845	121.54	116.215	121.54	126.248
	122.921	203.835	122.921	116.22	122.921	126.248
	124.302	203.865	124.302	116.21	124.302	126.243
	125.683	203.83	125.683	116.205	125.683	126.238
	127.064	203.85	127.064	116.21	127.064	126.228
	128.445	203.865	128.445	116.205	128.445	126.222
	129.827	203.87	129.827	116.2	129.827	126.213
	131.208	203.865	131.208	116.195	131.208	126.21
	132.589	203.865	132.589	116.185	132.589	126.213
	133.97	203.865	133.97	116.17	133.97	126.222
	135.351	203.865	135.351	116.155	135.351	126.227
	136.732	203.845	136.732	116.145	136.732	126.225
	138.113	203.855	138.113	116.14	138.113	126.222
	139.494	203.855	139.494	116.135	139.494	126.217
	140.876	203.845	140.876	116.14	140.876	126.208
	142.257	203.835	142.257	116.145	142.257	126.203
	143.638	203.83	143.638	116.155	143.638	126.198
	145.019	203.86	145.019	116.16	145.019	126.192
	146.4	203.845	146.4	116.165	146.4	126.183
	147.781	203.835	147.781	116.16	147.781	126.177
	149.162	203.84	149.162	116.16	149.162	126.167
	150.543	203.845	150.543	116.15	150.543	126.158
	151.925	203.84	151.925	116.145	151.925	126.152
	153.306	203.84	153.306	116.14	153.306	126.147
	154.687	203.835	154.687	116.14	154.687	126.142
	156.068	203.83	156.068	116.135	156.068	126.137
	157.449	203.835	157.449	116.13	157.449	126.132
	158.83	203.84	158.83	116.125	158.83	126.13
	160.211	203.845	160.211	116.125	160.211	126.13
	161.593	203.84	161.593	116.125	161.593	126.127
	162.974	203.845	162.974	116.115	162.974	126.122
	164.355	203.81	164.355	116.11	164.355	126.122
	165.736	203.67	165.736	116.1	165.736	126.122
	167.117	203.765	167.117	116.085	167.117	126.122
	168.498	203.835	168.498	116.07	168.498	126.123
	169.879	203.825	169.879	116.065	169.879	126.123
	171.26	203.82	171.26	116.06	171.26	126.127
	172.642	203.805	172.642	116.065	172.642	126.127
	174.023	203.79	174.023	116.07	174.023	126.123
	175.404	203.77	175.404	116.085	175.404	126.117
	176.785	203.755	176.785	116.095	176.785	126.115
	178.166	203.75	178.166	116.11	178.166	126.11
	179.547	203.75	179.547	116.115	179.547	126.105
	180.928	203.745	180.928	116.12	180.928	126.102
	182.31	203.75	182.31	116.12	182.31	126.097
	183.691	203.76	183.691	116.115	183.691	126.095
	185.072	203.77	185.072	116.11	185.072	126.092
	186.453	203.78	186.453	116.1	186.453	126.09
	187.834	203.795	187.834	116.09	187.834	126.087
	189.215	203.79	189.215	116.085	189.215	126.082
	190.596	203.81	190.596	116.08	190.596	126.08
	191.977	203.815	191.977	116.07	191.977	126.078
	193.359	203.8	193.359	116.055	193.359	126.078
	194.74	203.775	194.74	116.045	194.74	126.073
	196.121	203.77	196.121	116.035	196.121	126.072
	197.502	203.765	197.502	116.015	197.502	126.067
	198.883	203.755	198.883	116.005	198.883	126.067
	200.264	203.75	200.264	115.99	200.264	126.057
	201.645	203.74	201.645	115.98	201.645	126.048
	203.027	203.735	203.027	115.975	203.027	126.043
	204.408	203.74	204.408	115.975	204.408	126.035
	205.789	203.745	205.789	115.965	205.789	126.028
	207.17	203.75	207.17	115.95	207.17	126.023
	208.551	203.75	208.551	115.89	208.551	126.018
	209.932	203.745	209.932	116.04	209.932	126.017
	211.313	203.775	211.313	116.02	211.313	126.008
	212.694	203.775	212.694	115.89	212.694	126.003
	214.076	203.72	214.076	115.985	214.076	125.997
	215.457	203.73	215.457	115.975	215.457	125.988
	216.838	203.695	216.838	115.985	216.838	125.983
	218.219	203.68	218.219	115.985	218.219	125.978
	219.6	203.67	219.6	115.975	219.6	125.973
	220.981	203.7	220.981	115.96	220.981	125.967
	222.362	203.705	222.362	115.945	222.362	125.957
	223.744	203.705	223.744	115.93	223.744	125.947
	225.125	203.705	225.125	115.92	225.125	125.938
	226.506	203.695	226.506	115.91	226.506	125.933
	227.887	203.695	227.887	115.91	227.887	125.932
	229.268	203.685	229.268	115.9	229.268	125.927
	230.649	203.68	230.649	115.9	230.649	125.917
	232.03	203.67	232.03	115.895	232.03	125.907
	233.411	203.67	233.411	115.895	233.411	125.897
	234.793	203.675	234.793	115.895	234.793	125.883
	236.174	203.665	236.174	115.895	236.174	125.877
	237.555	203.63	237.555	115.895	237.555	125.868
	238.936	203.66	238.936	115.895	238.936	125.858
	240.317	203.625	240.317	115.89	240.317	125.848
	241.698	203.63	241.698	115.895	241.698	125.842
	243.079	203.665	243.079	115.895	243.079	125.833
	244.461	203.675	244.461	115.895	244.461	125.823
	245.842	203.68	245.842	115.91	245.842	125.813
	247.223	203.675	247.223	115.92	247.223	125.808
	248.604	203.665	248.604	115.94	248.604	125.807
	249.985	203.655	249.985	115.945	249.985	125.81
	251.366	203.65	251.366	115.945	251.366	125.812
	252.747	203.64	252.747	115.92	252.747	125.817
	254.128	203.635	254.128	115.91	254.128	125.822
	255.51	203.63	255.51	115.89	255.51	125.827
	256.891	203.625	256.891	115.88	256.891	125.827
	258.272	203.625	258.272	115.87	258.272	125.818
	259.653	203.625	259.653	115.87	259.653	125.812
	261.034	203.615	261.034	115.86	261.034	125.803
	262.415	203.61	262.415	115.855	262.415	125.793
	263.796	203.6	263.796	115.85	263.796	125.783
	265.178	203.585	265.178	115.85	265.178	125.773
	266.559	203.58	266.559	115.84	266.559	125.753
	267.94	203.585	267.94	115.835	267.94	125.737
	269.321	203.59	269.321	115.825	269.321	125.718
	270.702	203.6	270.702	115.82	270.702	125.703
	272.083	203.6	272.083	115.815	272.083	125.693
	273.464	203.6	273.464	115.805	273.464	125.687
	274.845	203.595	274.845	115.8	274.845	125.683
	276.227	203.585	276.227	115.79	276.227	125.682
	277.608	203.58	277.608	115.78	277.608	125.682
	278.989	203.58	278.989	115.77	278.989	125.675
	280.37	203.58	280.37	115.76	280.37	125.685
	281.751	203.58	281.751	115.75	281.751	125.697
	283.132	203.58	283.132	115.745	283.132	125.707
	284.513	203.58	284.513	115.735	284.513	125.713
	285.895	203.585	285.895	115.74	285.895	125.715
	287.276	203.585	287.276	115.74	287.276	125.715
	288.657	203.59	288.657	115.745	288.657	125.71
	290.038	203.595	290.038	115.75	290.038	125.7
	291.419	203.595	291.419	115.755	291.419	125.695
	292.8	203.595	292.8	115.76	292.8	125.685
	294.181	203.59	294.181	115.765	294.181	125.68
	295.562	203.585	295.562	115.76	295.562	125.668
	296.944	203.575	296.944	115.755	296.944	125.653
	298.325	203.57	298.325	115.75	298.325	125.633
	299.706	203.56	299.706	115.745	299.706	125.618
	301.087	203.555	301.087	115.74	301.087	125.613
	302.468	203.55	302.468	115.73	302.468	125.612
	303.849	203.545	303.849	115.725	303.849	125.62
	305.23	203.54	305.23	115.725	305.23	125.652
	306.612	203.535	306.612	115.725	306.612	125.688
	307.993	203.535	307.993	115.725	307.993	125.783
	309.374	203.535	309.374	115.725	309.374	125.567
	310.755	203.535	310.755	115.725	310.755	126.388
	312.136	203.54	312.136	115.725	312.136	130.027
	313.517	203.545	313.517	115.725	313.517	130.86
	314.898	203.545	314.898	115.72	314.898	130.892
	316.279	203.545	316.279	115.72	316.279	131.303
	317.661	203.545	317.661	115.72	317.661	130.773
	319.042	203.545	319.042	115.72	319.042	130.633
	320.423	203.545	320.423	115.725	320.423	130.71
	321.804	203.54	321.804	115.73	321.804	129.548
	323.185	203.54	323.185	115.73	323.185	128.503
	324.566	203.545	324.566	115.725	324.566	130.073
	325.947	203.545	325.947	115.725	325.947	129.16
	327.329	203.545	327.329	115.72	327.329	128.565
	328.71	203.545	328.71	115.71	328.71	128.885
	330.091	203.545	330.091	115.705	330.091	129.292
	331.472	203.545	331.472	115.7	331.472	129.73
	332.853	203.54	332.853	115.69	332.853	130.183
	334.234	203.535	334.234	115.685	334.234	130.265
	335.615	203.525	335.615	115.68	335.615	129.745
	336.996	203.515	336.996	115.68	336.996	129.75
	338.378	203.505	338.378	115.68	338.378	129.543
	339.759	203.495	339.759	115.68	339.759	129.748
	341.14	203.49	341.14	115.69	341.14	129.652
	342.521	203.485	342.521	115.7	342.521	129.7
	343.902	203.495	343.902	115.725	343.902	129.557
	345.283	203.515	345.283	115.76	345.283	129.543
	346.664	203.555	346.664	115.815	346.664	129.427
	348.046	203.605	348.046	115.9	348.046	129.412
	349.427	203.655	349.427	115.98	349.427	129.528
	350.808	203.715	350.808	115.99	350.808	129.56
	352.189	203.71	352.189	116.275	352.189	129.925
	353.57	204.27	353.57	117.77	353.57	130.105
	354.951	208.415	354.951	118.66	354.951	130.153
	356.332	211.29	356.332	118.825	356.332	130.195
	357.713	211.475	357.713	119.22	357.713	129.857
	359.095	212.19	359.095	119.135	359.095	129.728
	360.476	210.69	360.476	119.63	360.476	129.665
	361.857	209.63	361.857	119.69	361.857	129.692
	363.238	210.885	363.238	119.785	363.238	129.822
	364.619	210.555	364.619	120.24	364.619	130.163
	366	211.17	366	120.355	366	130.463
	367.381	211.985	367.381	120.755	367.381	130.645
	368.763	211.54	368.763	121.335	368.763	130.737
	370.144	216.19	370.144	121.71	370.144	130.837
	371.525	212.845	371.525	123.02	371.525	130.657
	372.906	215.33	372.906	122.935	372.906	130.625
	374.287	212.935	374.287	122.905	374.287	130.155
	375.668	211.085	375.668	122.535	375.668	130.012
	377.049	208.395	377.049	122.165	377.049	129.957
	378.43	209.65	378.43	122.585	378.43	129.995
	379.812	209.53	379.812	122.61	379.812	130.047
	381.193	209.93	381.193	123.195	381.193	130.21
	382.574	210.37	382.574	122.935	382.574	130.36
	383.955	210.52	383.955	122.82	383.955	130.755
	385.336	211.18	385.336	124.165	385.336	131.113
	386.717	210.68	386.717	123.65	386.717	131.29
	388.098	213.12	388.098	122.46	388.098	131.515
	389.48	213.62	389.48	122.455	389.48	131.542
	390.861	215.375	390.861	122.85	390.861	131.278
	392.242	214.35	392.242	122.43	392.242	131.15
	393.623	215.325	393.623	122.67	393.623	131.118
	395.004	214.595	395.004	122.735	395.004	131.092
	396.385	210.885	396.385	121.365	396.385	131.153
	397.766	211.27	397.766	121.94	397.766	131.195
	399.147	211.535	399.147	121.53	399.147	131.62
	400.529	213.64	400.529	122.05	400.529	131.652
	401.91	214.045	401.91	122.56	401.91	131.692
	403.291	215.895	403.291	125.48	403.291	131.723
	404.672	214.43	404.672	126.23	404.672	131.173
	406.053	214.65	406.053	126.45	406.053	131.027
	407.434	214.385	407.434	126.145	407.434	130.975
	408.815	214	408.815	125.425	408.815	131.04
	410.197	213.385	410.197	126.065	410.197	131.26
	411.578	213.135	411.578	125.9	411.578	131.513
	412.959	212.98	412.959	126.115	412.959	132.203
	414.34	211.19	414.34	126.695	414.34	132.283
	415.721	209.385	415.721	126.87	415.721	132.65
	417.102	210.495	417.102	126.1	417.102	132.91
	418.483	210.895	418.483	126.325	418.483	133.185
	419.864	211.515	419.864	126.015	419.864	133.072
	421.246	212.035	421.246	126.195	421.246	132.315
	422.627	211.935	422.627	125.265	422.627	131.433
	424.008	212.59	424.008	125.065	424.008	130.317
	425.389	212.365	425.389	124.98	425.389	130.147
	426.77	212.62	426.77	125.01	426.77	130.32
	428.151	213.3	428.151	125.305	428.151	130.173
	429.532	213.9	429.532	125.4	429.532	130.618
	430.913	213.695	430.913	125.48	430.913	130.247
	432.295	214.005	432.295	125.46	432.295	130.26
	433.676	214.22	433.676	125.55	433.676	130.268
	435.057	214.305	435.057	125.055	435.057	130.473
	436.438	212.29	436.438	124.875	436.438	130.402
	437.819	211.84	437.819	125.245	437.819	130.245
	439.2	212.035	439.2	125.355	439.2	130.21
	440.581	213.915	440.581	125.73	440.581	130.275
	441.963	214.365	441.963	125.675	441.963	130.393
	443.344	215.955	443.344	125.835	443.344	130.242
	444.725	217	444.725	125.7	444.725	130.353
	446.106	217.02	446.106	125.07	446.106	130.41
	447.487	217.055	447.487	124.685	447.487	130.42
	448.868	216.94	448.868	124.345	448.868	130.435
	450.249	216.3	450.249	123.66	450.249	130.407
	451.63	215.055	451.63	124.395	451.63	130.337
	453.012	215.285	453.012	124.705	453.012	130.255
	454.393	215.16	454.393	125.055	454.393	130.282
	455.774	215.27	455.774	125.335	455.774	130.212
	457.155	215.91	457.155	125.46	457.155	130.357
	458.536	217.39	458.536	126.245	458.536	130.37
	459.917	215.905	459.917	128.67	459.917	130.302
	461.298	216.665	461.298	128.485	461.298	130.135
	462.68	217.675	462.68	128.69	462.68	130.072
	464.061	217.945	464.061	129.365	464.061	130.027
	465.442	217.43	465.442	125.675	465.442	130.058
	466.823	215.385	466.823	124.81	466.823	129.95
	468.204	215.705	468.204	124.54	468.204	129.97
	469.585	215.33	469.585	124.51	469.585	129.928
	470.966	215.595	470.966	124.72	470.966	129.942
	472.347	215.545	472.347	125	472.347	129.957
	473.729	215.455	473.729	126.005	473.729	130.012
	475.11	216.24	475.11	124.635	475.11	130.027
	476.491	217.155	476.491	125.775	476.491	130.077
	477.872	216.615	477.872	125.12	477.872	130.135
	479.253	215.43	479.253	125.35	479.253	130.223
	480.634	216.93	480.634	127.565	480.634	130.213
	482.015	214.5	482.015	128.045	482.015	130.147
	483.397	215.09	483.397	128.815	483.397	130.102
	484.778	212.7	484.778	129.165	484.778	130.043
	486.159	213.205	486.159	128.61	486.159	129.978
	487.54	213.27	487.54	128.745	487.54	129.898
	488.921	214.9	488.921	128.175	488.921	129.863
	490.302	216.695	490.302	128.195	490.302	129.833
	491.683	216.995	491.683	128.72	491.683	129.857
	493.064	217.545	493.064	129.18	493.064	129.805
	494.446	217.91	494.446	128.24	494.446	129.835
	495.827	218.35	495.827	127.88	495.827	129.777
	497.208	219	497.208	125.64	497.208	129.788
	498.589	217.705	498.589	125.655	498.589	129.77
	499.97	217.2	499.97	125.745	499.97	129.747
	501.351	216.875	501.351	126.27	501.351	129.72
	502.732	217.59	502.732	126.34	502.732	129.7
	504.114	217.11	504.114	126.545	504.114	129.698
	505.495	216.175	505.495	126.7	505.495	129.69
	506.876	214.895	506.876	127.485	506.876	129.702
	508.257	213.375	508.257	127.745	508.257	129.722
	509.638	213.23	509.638	128.67	509.638	129.757
	511.019	213.04	511.019	128.93	511.019	129.8
	512.4	214.75	512.4	129.46	512.4	129.785
	513.781	215.24	513.781	129.625	513.781	129.835
	515.163	215.63	515.163	129.99	515.163	129.8
	516.544	216.36	516.544	129.2	516.544	129.785
	517.925	216.785	517.925	129.835	517.925	129.812
	519.306	216.375	519.306	129.215	519.306	129.773
	520.687	215.605	520.687	126.915	520.687	129.737
	522.068	215.645	522.068	126.68	522.068	129.753
	523.449	213.67	523.449	126.49	523.449	129.765
	524.831	213.69	524.831	126.745	524.831	129.747
	526.212	214.43	526.212	128	526.212	129.583
	527.593	215.05	527.593	129.145	527.593	129.717
	528.974	216.365	528.974	129.43	528.974	129.843
	530.355	219.665	530.355	129.595	530.355	129.693
	531.736	218.94	531.736	129.88	531.736	129.475
	533.117	220.155	533.117	130.015	533.117	129.587
	534.498	219.9	534.498	129.965	534.498	129.593
	535.88	219.87	535.88	129.77	535.88	129.608
	537.261	218.855	537.261	129.3	537.261	129.638
	538.642	217.165	538.642	129.09	538.642	129.61
	540.023	216.93	540.023	129.13	540.023	129.617
	541.404	217.375	541.404	128.945	541.404	129.628
	542.785	217.715	542.785	128.805	542.785	129.645
	544.166	217.925	544.166	128.195	544.166	129.647
	545.548	217.01	545.548	128.135	545.548	129.658
	546.929	216.29	546.929	128.32	546.929	129.665
	548.31	214.805	548.31	128.46	548.31	129.66
	549.691	214.295	549.691	128.545	549.691	129.637
	551.072	215.365	551.072	128.68	551.072	129.733
	552.453	214.21	552.453	128.125	552.453	129.74
	553.834	215.525	553.834	127.975	553.834	129.743
	555.215	215.51	555.215	127.725	555.215	129.732
	556.597	214.86	556.597	128.24	556.597	129.755
	557.978	214.4	557.978	128.735	557.978	129.772
	559.359	213.89	559.359	128.805	559.359	129.763
	560.74	213.985	560.74	128.975	560.74	129.803
	562.121	215.1	562.121	129.455	562.121	129.795
	563.502	215.685	563.502	129.59	563.502	129.765
	564.883	215.745	564.883	130.02	564.883	129.688
	566.265	215.67	566.265	130.19	566.265	129.698
	567.646	215.815	567.646	130.885	567.646	129.633
	569.027	215.97	569.027	131.15	569.027	129.648
	570.408	215.94	570.408	131.395	570.408	129.583
	571.789	216.135	571.789	131.59	571.789	129.56
	573.17	215.88	573.17	131.005	573.17	129.513
	574.551	215.31	574.551	130.275	574.551	129.468
	575.932	214.605	575.932	129.965	575.932	129.452
	577.314	214.435	577.314	129.25	577.314	129.422
	578.695	214.735	578.695	127.745	578.695	129.372
	580.076	215.025	580.076	127.305	580.076	129.375
	581.457	215.055	581.457	126.96	581.457	129.268
	582.838	214.965	582.838	126.85	582.838	129.377
	584.219	214.56	584.219	127.13	584.219	129.377
	585.6	214.37	585.6	128.415	585.6	129.533
	586.982	213.755	586.982	127.98	586.982	129.48
	588.363	213.09	588.363	128.2	588.363	129.448
	589.744	213.085	589.744	128.305	589.744	129.515
	591.125	213.635	591.125	128.605	591.125	129.512
	592.506	213.86	592.506	128.67	592.506	129.477
	593.887	213.78	593.887	128.16	593.887	129.465
	595.268	213.515	595.268	128.18	595.268	129.423
	596.649	213.335	596.649	128.28	596.649	129.378
	598.031	213.045	598.031	128.52	598.031	129.34
	599.412	213.47	599.412	128.17	599.412	129.347
	600.793	213.355	600.793	128.075	600.793	129.362
	602.174	213.935	602.174	127.955	602.174	129.362
	603.555	214.41	603.555	127.865	603.555	129.343
	604.936	214.72	604.936	127.11	604.936	129.297
	606.317	215.455	606.317	126.845	606.317	129.278
	607.699	215.435	607.699	126.475	607.699	129.235
	609.08	215.695	609.08	126.34	609.08	129.2
	610.461	215.32	610.461	126.4	610.461	129.137
	611.842	214.06	611.842	126.505	611.842	129.035
	613.223	213.6	613.223	126.775	613.223	129.117
	614.604	214.02	614.604	126.97	614.604	129.112
	615.985	213.57	615.985	127.21	615.985	129.117
	617.366	213.315	617.366	127.335	617.366	129.087
	618.748	213.4	618.748	127.445	618.748	129.102
	620.129	213.33	620.129	127.475	620.129	129.103
	621.51	213.405	621.51	127.415	621.51	129.113
	622.891	213.555	622.891	127.415	622.891	129.147
	624.272	213.41	624.272	127.44	624.272	129.133
	625.653	212.925	625.653	127.445	625.653	128.963
	627.034	212.305	627.034	127.42	627.034	128.93
	628.416	212.23	628.416	127.37	628.416	128.985
	629.797	212.48	629.797	127.15	629.797	128.917
	631.178	212.335	631.178	127.045	631.178	128.988
	632.559	212.8	632.559	126.735	632.559	128.928
	633.94	212.845	633.94	126.735	633.94	128.893
	635.321	212.705	635.321	125.89	635.321	128.88
	636.702	212.52	636.702	125.755	636.702	128.905
	638.083	212.295	638.083	125.725	638.083	128.953
	639.465	212.405	639.465	125.65	639.465	129.032
	640.846	212.4	640.846	125.665	640.846	129.102
	642.227	212.365	642.227	125.805	642.227	129.148
	643.608	212.58	643.608	126.24	643.608	129.167
	644.989	212.81	644.989	126.44	644.989	129.238
	646.37	212.87	646.37	126.1	646.37	129.242
	647.751	212.855	647.751	126.28	647.751	129.27
	649.133	213.12	649.133	126.22	649.133	129.29
	650.514	212.965	650.514	126.245	650.514	129.28
	651.895	212.565	651.895	126.165	651.895	129.268
	653.276	212.385	653.276	125.995	653.276	129.223
	654.657	212.495	654.657	125.485	654.657	129.19
	656.038	213.72	656.038	125.225	656.038	129.163
	657.419	213.78	657.419	124.635	657.419	129.1
	658.8	213.75	658.8	124.515	658.8	129.048
	660.182	213.635	660.182	124.02	660.182	129.023
	661.563	212.585	661.563	123.985	661.563	128.97
	662.944	212.08	662.944	124.065	662.944	128.978
	664.325	212.34	664.325	124.115	664.325	128.95
	665.706	211.665	665.706	124.505	665.706	128.935
	667.087	211.425	667.087	124.73	667.087	128.88
	668.468	211.225	668.468	125.135	668.468	128.892
	669.85	210.935	669.85	125.05	669.85	128.897
	671.231	211.54	671.231	125.155	671.231	128.942
	672.612	212.06	672.612	124.875	672.612	128.905
	673.993	211.6	673.993	124.835	673.993	128.872
	675.374	211.525	675.374	124.58	675.374	128.875
	676.755	211.35	676.755	124.385	676.755	128.852
	678.136	211.44	678.136	124.21	678.136	128.815
	679.517	211.125	679.517	124.11	679.517	128.772
	680.899	211.775	680.899	124.015	680.899	128.695
	682.28	211.795	682.28	123.66	682.28	128.623
	683.661	212.12	683.661	123.38	683.661	128.562
	685.042	212.275	685.042	123.395	685.042	128.53
	686.423	213.23	686.423	123.385	686.423	128.48
	687.804	213.365	687.804	123.61	687.804	128.472
	689.185	214.675	689.185	123.65	689.185	128.48
	690.567	214.165	690.567	123.69	690.567	128.533
	691.948	214.205	691.948	123.755	691.948	128.643
	693.329	213.57	693.329	123.825	693.329	128.552
	694.71	212.555	694.71	123.885	694.71	128.59
	696.091	211.845	696.091	123.63	696.091	128.493
	697.472	211.85	697.472	123.06	697.472	128.588
	698.853	211.425	698.853	122.995	698.853	128.613
	700.234	211.17	700.234	122.965	700.234	128.618
	701.616	211.035	701.616	123.27	701.616	128.602
	702.997	210.77	702.997	123.075	702.997	128.59
	704.378	210.73	704.378	122.855	704.378	128.578
	705.759	210.785	705.759	122.835	705.759	128.565
	707.14	210.89	707.14	122.425	707.14	128.542
	708.521	210.65	708.521	122.25	708.521	128.525
	709.902	210.795	709.902	122.22	709.902	128.48
	711.283	210.665	711.283	122.25	711.283	128.455
	712.665	210.455	712.665	122.17	712.665	128.442
	714.046	210	714.046	122.23	714.046	128.448
	715.427	209.84	715.427	122.29	715.427	128.483
	716.808	209.64	716.808	122.28	716.808	128.53
	718.189	209.485	718.189	122.4	718.189	128.59
	719.57	209.925	719.57	122.535	719.57	128.607
	720.951	209.84	720.951	122.52	720.951	128.62
	722.333	209.445	722.333	122.675	722.333	128.665
	723.714	209.365	723.714	122.49	723.714	128.67
	725.095	208.97	725.095	122.47	725.095	128.73
	726.476	208.755	726.476	122.42	726.476	128.68
	727.857	208.625	727.857	122.08	727.857	128.657
	729.238	208.425	729.238	121.98	729.238	128.703
	730.619	208.395	730.619	121.705	730.619	128.522
	732	208.365	732	121.85	732	128.517
	733.382	208.46	733.382	121.64	733.382	128.443
	734.763	208.61	734.763	121.67	734.763	128.433
	736.144	208.295	736.144	121.545	736.144	128.408
	737.525	208.39	737.525	121.525	737.525	128.332
	738.906	207.95	738.906	121.445	738.906	128.282
	740.287	208.01	740.287	121.45	740.287	128.258
	741.668	207.925	741.668	121.605	741.668	128.285
	743.05	207.855	743.05	121.685	743.05	128.3
	744.431	207.665	744.431	121.67	744.431	128.31
	745.812	207.515	745.812	121.72	745.812	128.272
	747.193	207.515	747.193	121.785	747.193	128.222
	748.574	207.435	748.574	121.88	748.574	128.222
	749.955	207.305	749.955	121.835	749.955	128.218
	751.336	207.26	751.336	121.87	751.336	128.172
	752.717	207.235	752.717	121.965	752.717	128.17
	754.099	207.11	754.099	121.955	754.099	128.165
	755.48	207.035	755.48	121.995	755.48	128.162
	756.861	206.9	756.861	121.975	756.861	128.16
	758.242	206.755	758.242	122.31	758.242	128.217
	759.623	206.635	759.623	122.27	759.623	128.237
	761.004	206.53	761.004	122.53	761.004	128.283
	762.385	206.43	762.385	122.48	762.385	128.3
	763.767	206.385	763.767	122.19	763.767	128.303
	765.148	206.345	765.148	122.455	765.148	128.292
	766.529	206.295	766.529	122.505	766.529	128.367
	767.91	206.25	767.91	122.405	767.91	128.362
	769.291	206.2	769.291	122.285	769.291	128.365
	770.672	206.165	770.672	122.27	770.672	128.38
	772.053	206.14	772.053	121.9	772.053	128.41
	773.434	206.115	773.434	121.855	773.434	128.418
	774.816	206.095	774.816	121.8	774.816	128.383
	776.197	206.075	776.197	121.64	776.197	128.39
	777.578	206.045	777.578	121.525	777.578	128.4
	778.959	206.015	778.959	121.48	778.959	128.42
	780.34	205.985	780.34	121.375	780.34	128.435
	781.721	205.92	781.721	121.285	781.721	128.452
	783.102	205.875	783.102	121.245	783.102	128.495
	784.484	205.805	784.484	121.24	784.484	128.505
	785.865	205.725	785.865	121.2	785.865	128.532
	787.246	205.625	787.246	121.17	787.246	128.54
	788.627	205.52	788.627	121.13	788.627	128.542
	790.008	205.425	790.008	121.035	790.008	128.53
	791.389	205.34	791.389	121.015	791.389	128.492
	792.77	205.24	792.77	120.885	792.77	128.442
	794.151	205.17	794.151	120.845	794.151	128.395
	795.533	205.075	795.533	120.79	795.533	128.347
	796.914	205	796.914	120.745	796.914	128.302
	798.295	204.945	798.295	120.7	798.295	128.255
	799.676	204.85	799.676	120.66	799.676	128.208
	801.057	204.78	801.057	120.645	801.057	128.242
	802.438	204.725	802.438	120.61	802.438	128.205
	803.819	204.65	803.819	120.57	803.819	128.253
	805.201	204.595	805.201	120.53	805.201	128.327
	806.582	204.535	806.582	120.47	806.582	128.332
	807.963	204.495	807.963	120.4	807.963	128.307
	809.344	204.455	809.344	120.315	809.344	128.28
	810.725	204.425	810.725	120.23	810.725	128.287
	812.106	204.4	812.106	120.155	812.106	128.252
	813.487	204.365	813.487	120.075	813.487	128.162
	814.868	204.33	814.868	119.98	814.868	128.212
	816.25	204.285	816.25	119.9	816.25	128.198
	817.631	204.25	817.631	119.815	817.631	128.202
	819.012	204.215	819.012	119.76	819.012	128.22
	820.393	204.175	820.393	119.58	820.393	128.26
	821.774	204.125	821.774	119.45	821.774	128.325
	823.155	204.055	823.155	119.395	823.155	128.362
	824.536	204	824.536	119.335	824.536	128.405
	825.918	203.91	825.918	119.285	825.918	128.453
	827.299	203.835	827.299	119.27	827.299	128.488
	828.68	203.745	828.68	119.255	828.68	128.52
	830.061	203.68	830.061	119.26	830.061	128.52
	831.442	203.59	831.442	119.285	831.442	128.522
	832.823	203.545	832.823	119.3	832.823	128.54
	834.204	203.455	834.204	119.395	834.204	128.572
	835.585	203.395	835.585	119.46	835.585	128.59
	836.967	203.35	836.967	119.545	836.967	128.627
	838.348	203.305	838.348	119.62	838.348	128.643
	839.729	203.29	839.729	119.64	839.729	128.618
	841.11	203.275	841.11	119.795	841.11	128.593
	842.491	203.27	842.491	119.835	842.491	128.56
	843.872	203.26	843.872	119.81	843.872	128.473
	845.253	203.23	845.253	119.805	845.253	128.362
	846.635	203.2	846.635	119.67	846.635	128.368
	848.016	203.17	848.016	119.58	848.016	128.35
	849.397	203.11	849.397	119.37	849.397	128.353
	850.778	203.06	850.778	119.175	850.778	128.348
	852.159	202.995	852.159	118.965	852.159	128.338
	853.54	202.9	853.54	118.81	853.54	128.333
	854.921	202.84	854.921	118.615	854.921	128.302
	856.302	202.76	856.302	118.505	856.302	128.315
	857.684	202.695	857.684	118.36	857.684	128.248
	859.065	202.66	859.065	118.21	859.065	128.207
	860.446	202.61	860.446	118.14	860.446	128.157
	861.827	202.58	861.827	118.04	861.827	128.152
	863.208	202.535	863.208	117.95	863.208	128.145
	864.589	202.5	864.589	117.885	864.589	128.195
	865.97	202.47	865.97	117.73	865.97	128.27
	867.352	202.47	867.352	117.655	867.352	128.338
	868.733	202.455	868.733	117.54	868.733	128.407
	870.114	202.46	870.114	117.44	870.114	128.488
	871.495	202.47	871.495	117.39	871.495	128.55
	872.876	202.47	872.876	117.315	872.876	128.553
	874.257	202.48	874.257	117.235	874.257	128.595
	875.638	202.51	875.638	117.2	875.638	128.592
	877.019	202.525	877.019	117.155	877.019	128.608
	878.401	202.545	878.401	117.145	878.401	128.61
	879.782	202.56	879.782	117.14	879.782	128.58
	881.163	202.575	881.163	117.095	881.163	128.562
	882.544	202.58	882.544	117.06	882.544	128.513
	883.925	202.58	883.925	117.005	883.925	128.495
	885.306	202.575	885.306	116.945	885.306	128.472
	886.687	202.575	886.687	116.85	886.687	128.457
	888.069	202.575	888.069	116.825	888.069	128.437
	889.45	202.585	889.45	116.755	889.45	128.398
	890.831	202.595	890.831	116.7	890.831	128.44
	892.212	202.61	892.212	116.65	892.212	128.455
	893.593	202.63	893.593	116.6	893.593	128.453
	894.974	202.665	894.974	116.54	894.974	128.468
	896.355	202.685	896.355	116.515	896.355	128.475
	897.736	202.715	897.736	116.455	897.736	128.482
	899.118	202.735	899.118	116.38	899.118	128.58
	900.499	202.765	900.499	116.325	900.499	128.6
	901.88	202.79	901.88	116.25	901.88	128.655
	903.261	202.81	903.261	116.18	903.261	128.663
	904.642	202.83	904.642	116.1	904.642	128.685
	906.023	202.845	906.023	116.04	906.023	128.685
	907.404	202.86	907.404	115.965	907.404	128.697
	908.786	202.88	908.786	115.925	908.786	128.745
	910.167	202.9	910.167	115.89	910.167	128.67
	911.548	202.92	911.548	115.875	911.548	128.707
	912.929	202.94	912.929	115.89	912.929	128.595
	914.31	202.955	914.31	115.88	914.31	128.647
	915.691	202.99	915.691	115.92	915.691	128.617
	917.072	203.02	917.072	116.08	917.072	128.642
	918.453	203.035	918.453	116.29	918.453	128.652
	919.835	203.075	919.835	116.42	919.835	128.653
	921.216	203.105	921.216	116.6	921.216	128.638
	922.597	203.14	922.597	116.48	922.597	128.632
	923.978	203.175	923.978	116.82	923.978	128.597
	925.359	203.215	925.359	116.945	925.359	128.555
	926.74	203.255	926.74	116.965	926.74	128.545
	928.121	203.285	928.121	116.91	928.121	128.547
	929.503	203.31	929.503	116.86	929.503	128.57
	930.884	203.335	930.884	116.735	930.884	128.573
	932.265	203.35	932.265	116.67	932.265	128.618
	933.646	203.365	933.646	116.565	933.646	128.608
	935.027	203.37	935.027	116.49	935.027	128.773
	936.408	203.38	936.408	116.425	936.408	128.943
	937.789	203.38	937.789	116.335	937.789	128.895
	939.17	203.375	939.17	116.265	939.17	128.915
	940.552	203.37	940.552	116.2	940.552	128.967
	941.933	203.36	941.933	116.135	941.933	128.957
	943.314	203.35	943.314	116.05	943.314	128.957
	944.695	203.34	944.695	116.01	944.695	128.948
	946.076	203.335	946.076	115.965	946.076	128.848
	947.457	203.335	947.457	115.93	947.457	128.82
	948.838	203.335	948.838	115.905	948.838	128.763
	950.22	203.34	950.22	115.9	950.22	128.717
	951.601	203.35	951.601	115.9	951.601	128.683
	952.982	203.365	952.982	115.945	952.982	128.643
	954.363	203.39	954.363	115.975	954.363	128.63
	955.744	203.415	955.744	116	955.744	128.627
	957.125	203.45	957.125	116.03	957.125	128.642
	958.506	203.48	958.506	116.04	958.506	128.645
	959.887	203.505	959.887	116.05	959.887	128.672
	961.269	203.535	961.269	116.045	961.269	128.703
	962.65	203.545	962.65	116.045	962.65	128.75
	964.031	203.55	964.031	116.055	964.031	128.765
	965.412	203.55	965.412	116.045	965.412	128.89
	966.793	203.545	966.793	116.055	966.793	128.968
	968.174	203.55	968.174	116.04	968.174	129.082
	969.555	203.56	969.555	116.06	969.555	129.148
	970.936	203.58	970.936	116.075	970.936	129.32
	972.318	203.6	972.318	116.095	972.318	129.44
	973.699	203.625	973.699	116.115	973.699	129.588
	975.08	203.655	975.08	116.135	975.08	129.67
	976.461	203.685	976.461	116.13	976.461	129.66
	977.842	203.705	977.842	116.17	977.842	129.622
	979.223	203.725	979.223	116.205	979.223	129.532
	980.604	203.73	980.604	116.18	980.604	129.39
	981.986	203.73	981.986	116.265	981.986	129.303
	983.367	203.725	983.367	116.27	983.367	129.16
	984.748	203.72	984.748	116.3	984.748	129.043
	986.129	203.72	986.129	116.325	986.129	128.923
	987.51	203.725	987.51	116.35	987.51	128.845
	988.891	203.73	988.891	116.37	988.891	128.772
	990.272	203.745	990.272	116.39	990.272	128.82
	991.653	203.76	991.653	116.405	991.653	128.767
	993.035	203.77	993.035	116.415	993.035	128.888
	994.416	203.78	994.416	116.42	994.416	128.878
	995.797	203.77	995.797	116.43	995.797	128.888
	997.178	203.765	997.178	116.44	997.178	128.895
	998.559	203.755	998.559	116.455	998.559	128.912
	999.94	203.74	999.94	116.47	999.94	128.965
	1001.32	203.725	1001.32	116.49	1001.32	128.988
	1002.7	203.715	1002.7	116.51	1002.7	129.05
	1004.08	203.71	1004.08	116.525	1004.08	129.07
	1005.47	203.705	1005.47	116.53	1005.47	129.09
	1006.85	203.705	1006.85	116.555	1006.85	129.102
	1008.23	203.705	1008.23	116.565	1008.23	129.112
	1009.61	203.715	1009.61	116.585	1009.61	129.148
	1010.99	203.72	1010.99	116.61	1010.99	129.11
	1012.37	203.73	1012.37	116.64	1012.37	129.168
	1013.75	203.74	1013.75	116.67	1013.75	129.175
	1015.13	203.745	1015.13	116.7	1015.13	129.167
	1016.51	203.75	1016.51	116.725	1016.51	129.165
	1017.89	203.745	1017.89	116.745	1017.89	129.065
	1019.28	203.74	1019.28	116.755	1019.28	129.092
	1020.66	203.735	1020.66	116.76	1020.66	129.112
	1022.04	203.73	1022.04	116.76	1022.04	129.098
	1023.42	203.725	1023.42	116.755	1023.42	129.072
	1024.8	203.725	1024.8	116.745	1024.8	129.017
	1026.18	203.725	1026.18	116.73	1026.18	129.025
	1027.56	203.725	1027.56	116.715	1027.56	129.033
	1028.94	203.725	1028.94	116.705	1028.94	129.113
	1030.33	203.725	1030.33	116.7	1030.33	129.142
	1031.71	203.73	1031.71	116.7	1031.71	129.17
	1033.09	203.735	1033.09	116.71	1033.09	129.28
	1034.47	203.735	1034.47	116.73	1034.47	129.292
	1035.85	203.74	1035.85	116.76	1035.85	129.328
	1037.23	203.745	1037.23	116.79	1037.23	129.362
	1038.61	203.75	1038.61	116.82	1038.61	129.383
	1039.99	203.755	1039.99	116.85	1039.99	129.382
	1041.37	203.765	1041.37	116.88	1041.37	129.387
	1042.76	203.77	1042.76	116.91	1042.76	129.352
	1044.14	203.775	1044.14	116.935	1044.14	129.32
	1045.52	203.785	1045.52	116.955	1045.52	129.248
	1046.9	203.795	1046.9	116.97	1046.9	129.222
	1048.28	203.805	1048.28	116.98	1048.28	129.11
	1049.66	203.82	1049.66	116.99	1049.66	129.152
	1051.04	203.835	1051.04	117.005	1051.04	129.1
	1052.42	203.845	1052.42	117.03	1052.42	129.085
	1053.8	203.86	1053.8	117.05	1053.8	129.08
	1055.19	203.87	1055.19	117.07	1055.19	129.085
	1056.57	203.88	1056.57	117.1	1056.57	129.127
	1057.95	203.885	1057.95	117.125	1057.95	129.12
	1059.33	203.89	1059.33	117.145	1059.33	129.192
	1060.71	203.885	1060.71	117.185	1060.71	129.22
	1062.09	203.885	1062.09	117.2	1062.09	129.253
	1063.47	203.88	1063.47	117.22	1063.47	129.298
	1064.85	203.875	1064.85	117.235	1064.85	129.368
	1066.23	203.87	1066.23	117.25	1066.23	129.425
	1067.62	203.875	1067.62	117.265	1067.62	129.462
	1069	203.88	1069	117.28	1069	129.497
	1070.38	203.885	1070.38	117.29	1070.38	129.53
	1071.76	203.9	1071.76	117.305	1071.76	129.56
	1073.14	203.91	1073.14	117.315	1073.14	129.572
	1074.52	203.915	1074.52	117.325	1074.52	129.568
	1075.9	203.925	1075.9	117.335	1075.9	129.562
	1077.28	203.925	1077.28	117.34	1077.28	129.543
	1078.66	203.93	1078.66	117.345	1078.66	129.515
	1080.05	203.94	1080.05	117.35	1080.05	129.478
	1081.43	203.935	1081.43	117.345	1081.43	129.433
	1082.81	203.965	1082.81	117.34	1082.81	129.398
	1084.19	203.97	1084.19	117.34	1084.19	129.38
	1085.57	203.975	1085.57	117.335	1085.57	129.343
	1086.95	203.98	1086.95	117.335	1086.95	129.258
	1088.33	203.985	1088.33	117.335	1088.33	129.29
	1089.71	203.995	1089.71	117.345	1089.71	129.283
	1091.1	203.995	1091.1	117.35	1091.1	129.293
	1092.48	203.99	1092.48	117.365	1092.48	129.322
	1093.86	203.98	1093.86	117.375	1093.86	129.345
	1095.24	203.96	1095.24	117.39	1095.24	129.375
	1096.62	203.945	1096.62	117.41	1096.62	129.44
	1098	203.93	1098	117.42	1098	129.503
	1099.38	203.925	1099.38	117.43	1099.38	129.458
	1100.76	203.93	1100.76	117.435	1100.76	129.54
	1102.14	203.94	1102.14	117.435	1102.14	129.518
	1103.53	203.955	1103.53	117.43	1103.53	129.66
	1104.91	203.975	1104.91	117.425	1104.91	129.682
	1106.29	203.99	1106.29	117.415	1106.29	129.735
	1107.67	204.005	1107.67	117.405	1107.67	129.762
	1109.05	204.005	1109.05	117.39	1109.05	129.758
	1110.43	203.995	1110.43	117.365	1110.43	129.79
	1111.81	203.98	1111.81	117.355	1111.81	129.772
	1113.19	203.96	1113.19	117.345	1113.19	129.753
	1114.57	203.94	1114.57	117.335	1114.57	129.727
	1115.95	203.92	1115.95	117.33	1115.95	129.695
	1117.34	203.91	1117.34	117.325	1117.34	129.665
	1118.72	203.905	1118.72	117.33	1118.72	129.638
	1120.1	203.905	1120.1	117.33	1120.1	129.613
	1121.48	203.91	1121.48	117.335	1121.48	129.587
	1122.86	203.92	1122.86	117.335	1122.86	129.56
	1124.24	203.935	1124.24	117.34	1124.24	129.522
	1125.62	203.955	1125.62	117.345	1125.62	129.488
	1127.01	203.975	1127.01	117.35	1127.01	129.453
	1128.39	204	1128.39	117.355	1128.39	129.428
	1129.77	204.02	1129.77	117.36	1129.77	129.412
	1131.15	204.04	1131.15	117.365	1131.15	129.398
	1132.53	204.065	1132.53	117.365	1132.53	129.412
	1133.91	204.08	1133.91	117.37	1133.91	129.418
	1135.29	204.1	1135.29	117.375	1135.29	129.44
	1136.67	204.115	1136.67	117.385	1136.67	129.475
	1138.05	204.125	1138.05	117.39	1138.05	129.532
	1139.43	204.13	1139.43	117.39	1139.43	129.585
	1140.82	204.125	1140.82	117.395	1140.82	129.58
	1142.2	204.11	1142.2	117.4	1142.2	129.562
	1143.58	204.095	1143.58	117.405	1143.58	129.688
	1144.96	204.07	1144.96	117.415	1144.96	129.74
	1146.34	204.055	1146.34	117.43	1146.34	129.737
	1147.72	204.03	1147.72	117.45	1147.72	129.798
	1149.1	204.02	1149.1	117.475	1149.1	129.822
	1150.48	204.005	1150.48	117.5	1150.48	129.852
	1151.87	204.005	1151.87	117.53	1151.87	129.862
	1153.25	204.005	1153.25	117.545	1153.25	129.882
	1154.63	204.01	1154.63	117.59	1154.63	129.912
	1156.01	204.015	1156.01	117.605	1156.01	129.845
	1157.39	204.025	1157.39	117.62	1157.39	129.85
	1158.77	204.035	1158.77	117.63	1158.77	129.758
	1160.15	204.04	1160.15	117.635	1160.15	129.742
	1161.53	204.05	1161.53	117.635	1161.53	129.733
	1162.91	204.055	1162.91	117.635	1162.91	129.635
	1164.3	204.06	1164.3	117.635	1164.3	129.51
	1165.68	204.065	1165.68	117.63	1165.68	129.51
	1167.06	204.065	1167.06	117.62	1167.06	129.42
	1168.44	204.06	1168.44	117.615	1168.44	129.468
	1169.82	204.055	1169.82	117.575	1169.82	129.46
	1171.2	204.04	1171.2	117.565	1171.2	129.453
	1172.58	204.03	1172.58	117.53	1172.58	129.483
	1173.96	204.015	1173.96	117.54	1173.96	129.487
	1175.34	204.01	1175.34	117.54	1175.34	129.483
	1176.72	204.01	1176.72	117.54	1176.72	129.493
	1178.11	204.01	1178.11	117.55	1178.11	129.502
	1179.49	204.02	1179.49	117.56	1179.49	129.507
	1180.87	204.03	1180.87	117.575	1180.87	129.502
	1182.25	204.04	1182.25	117.595	1182.25	129.51
	1183.63	204.05	1183.63	117.615	1183.63	129.513
	1185.01	204.055	1185.01	117.64	1185.01	129.545
	1186.39	204.05	1186.39	117.66	1186.39	129.633
	1187.77	204.04	1187.77	117.7	1187.77	129.618
	1189.16	204.03	1189.16	117.735	1189.16	129.787
	1190.54	204.015	1190.54	117.765	1190.54	129.773
	1191.92	204.005	1191.92	117.795	1191.92	129.93
	1193.3	204	1193.3	117.82	1193.3	129.94
	1194.68	204.01	1194.68	117.84	1194.68	129.98
	1196.06	204.025	1196.06	117.855	1196.06	129.987
	1197.44	204.055	1197.44	117.86	1197.44	130.037
	1198.82	204.09	1198.82	117.865	1198.82	129.988
	1200.2	204.135	1200.2	117.87	1200.2	129.888
	1201.59	204.17	1201.59	117.875	1201.59	129.655
	1202.97	204.2	1202.97	117.88	1202.97	129.613
	1204.35	204.22	1204.35	117.89	1204.35	129.598
	1205.73	204.23	1205.73	117.9	1205.73	129.387
	1207.11	204.23	1207.11	117.915	1207.11	129.508
	1208.49	204.22	1208.49	117.935	1208.49	129.485
	1209.87	204.21	1209.87	117.95	1209.87	129.385
	1211.25	204.19	1211.25	117.965	1211.25	129.367
	1212.63	204.175	1212.63	117.97	1212.63	129.337
	1214.02	204.16	1214.02	117.98	1214.02	129.37
	1215.4	204.145	1215.4	117.99	1215.4	129.425
	1216.78	204.14	1216.78	118	1216.78	129.468
	1218.16	204.14	1218.16	118.01	1218.16	129.495
	1219.54	204.135	1219.54	118.02	1219.54	129.555
	1220.92	204.12	1220.92	118.03	1220.92	129.587
	1222.3	204.115	1222.3	118.05	1222.3	129.578
	1223.68	204.095	1223.68	118.07	1223.68	129.612
	1225.07	204.045	1225.07	118.09	1225.07	129.595
	1226.45	204.065	1226.45	118.105	1226.45	129.547
	1227.83	204.06	1227.83	118.115	1227.83	129.595
	1229.21	204.06	1229.21	118.115	1229.21	129.597
	1230.59	204.07	1230.59	118.11	1230.59	129.615
	1231.97	204.07	1231.97	118.105	1231.97	129.598
	1233.35	204.08	1233.35	118.085	1233.35	129.658
	1234.73	204.085	1234.73	118.07	1234.73	129.668
	1236.11	204.09	1236.11	118.055	1236.11	129.725
	1237.49	204.095	1237.49	118.04	1237.49	129.767
	1238.88	204.1	1238.88	118.03	1238.88	129.778
	1240.26	204.11	1240.26	118.02	1240.26	129.778
	1241.64	204.12	1241.64	118.005	1241.64	129.757
	1243.02	204.13	1243.02	117.995	1243.02	129.75
	1244.4	204.145	1244.4	117.99	1244.4	129.745
	1245.78	204.16	1245.78	117.98	1245.78	129.755
	1247.16	204.17	1247.16	117.975	1247.16	129.76
	1248.54	204.19	1248.54	117.965	1248.54	129.752
	1249.92	204.215	1249.92	117.965	1249.92	129.808
	1251.31	204.245	1251.31	117.965	1251.31	129.828
	1252.69	204.265	1252.69	117.97	1252.69	129.833
	1254.07	204.275	1254.07	117.97	1254.07	129.807
	1255.45	204.275	1255.45	117.98	1255.45	129.81
	1256.83	204.295	1256.83	117.995	1256.83	129.793
	1258.21	204.295	1258.21	118.005	1258.21	129.767
	1259.59	204.3	1259.59	118.02	1259.59	129.747
	1260.97	204.295	1260.97	118.035	1260.97	129.748
	1262.36	204.295	1262.36	118.045	1262.36	129.707
	1263.74	204.29	1263.74	118.055	1263.74	129.688
	1265.12	204.285	1265.12	118.07	1265.12	129.652
	1266.5	204.285	1266.5	118.085	1266.5	129.653
	1267.88	204.285	1267.88	118.1	1267.88	129.628
	1269.26	204.285	1269.26	118.1	1269.26	129.623
	1270.64	204.285	1270.64	118.11	1270.64	129.623
	1272.02	204.28	1272.02	118.115	1272.02	129.623
	1273.4	204.275	1273.4	118.115	1273.4	129.637
	1274.79	204.27	1274.79	118.115	1274.79	129.615
	1276.17	204.26	1276.17	118.105	1276.17	129.63
	1277.55	204.25	1277.55	118.11	1277.55	129.635
	1278.93	204.24	1278.93	118.1	1278.93	129.63
	1280.31	204.235	1280.31	118.095	1280.31	129.632
	1281.69	204.235	1281.69	118.095	1281.69	129.623
	1283.07	204.235	1283.07	118.09	1283.07	129.613
	1284.45	204.245	1284.45	118.09	1284.45	129.598
	1285.84	204.26	1285.84	118.085	1285.84	129.588
	1287.22	204.275	1287.22	118.08	1287.22	129.622
	1288.6	204.29	1288.6	118.07	1288.6	129.632
	1289.98	204.3	1289.98	118.055	1289.98	129.635
	1291.36	204.305	1291.36	118.05	1291.36	129.66
	1292.74	204.305	1292.74	118.03	1292.74	129.653
	1294.12	204.305	1294.12	118.015	1294.12	129.647
	1295.5	204.295	1295.5	118.005	1295.5	129.65
	1296.88	204.29	1296.88	117.99	1296.88	129.667
	1298.27	204.28	1298.27	117.975	1298.27	129.668
	1299.65	204.28	1299.65	117.985	1299.65	129.69
	1301.03	204.27	1301.03	117.975	1301.03	129.698
	1302.41	204.27	1302.41	117.975	1302.41	129.708
	1303.79	204.27	1303.79	117.985	1303.79	129.722
	1305.17	204.265	1305.17	117.985	1305.17	129.738
	1306.55	204.275	1306.55	117.995	1306.55	129.75
	1307.93	204.27	1307.93	118	1307.93	129.708
	1309.31	204.265	1309.31	118.005	1309.31	129.72
	1310.69	204.265	1310.69	118.005	1310.69	129.723
	1312.08	204.255	1312.08	118	1312.08	129.733
	1313.46	204.25	1313.46	117.995	1313.46	129.623
	1314.84	204.25	1314.84	117.995	1314.84	129.523
	1316.22	204.25	1316.22	117.995	1316.22	129.492
	1317.6	204.255	1317.6	117.995	1317.6	129.468
	1318.98	204.255	1318.98	117.995	1318.98	129.418
	1320.36	204.255	1320.36	118	1320.36	129.362
	1321.74	204.265	1321.74	118.005	1321.74	129.358
	1323.12	204.27	1323.12	118.01	1323.12	129.348
	1324.51	204.275	1324.51	118.015	1324.51	129.322
	1325.89	204.28	1325.89	118.025	1325.89	129.293
	1327.27	204.275	1327.27	118.03	1327.27	129.31
	1328.65	204.275	1328.65	118.04	1328.65	129.305
	1330.03	204.275	1330.03	118.05	1330.03	129.312
	1331.41	204.27	1331.41	118.06	1331.41	129.33
	1332.79	204.275	1332.79	118.065	1332.79	129.335
	1334.17	204.275	1334.17	118.075	1334.17	129.34
	1335.56	204.28	1335.56	118.085	1335.56	129.337
	1336.94	204.29	1336.94	118.1	1336.94	129.332
	1338.32	204.3	1338.32	118.11	1338.32	129.345
	1339.7	204.31	1339.7	118.12	1339.7	129.362
	1341.08	204.33	1341.08	118.135	1341.08	129.367
	1342.46	204.345	1342.46	118.145	1342.46	129.37
	1343.84	204.36	1343.84	118.155	1343.84	129.38
	1345.22	204.365	1345.22	118.165	1345.22	129.4
	1346.61	204.375	1346.61	118.175	1346.61	129.393
	1347.99	204.37	1347.99	118.18	1347.99	129.39
	1349.37	204.375	1349.37	118.18	1349.37	129.32
	1350.75	204.37	1350.75	118.18	1350.75	129.172
	1352.13	204.37	1352.13	118.175	1352.13	129.123
	1353.51	204.375	1353.51	118.175	1353.51	129.038
	1354.89	204.38	1354.89	118.165	1354.89	129.033
	1356.27	204.39	1356.27	118.145	1356.27	129.038
	1357.65	204.405	1357.65	118.13	1357.65	128.903
	1359.04	204.41	1359.04	118.1	1359.04	128.912
	1360.42	204.42	1360.42	118.07	1360.42	128.823
	1361.8	204.43	1361.8	118.045	1361.8	128.878
	1363.18	204.44	1363.18	118.01	1363.18	128.847
	1364.56	204.45	1364.56	117.985	1364.56	128.818
	1365.94	204.46	1365.94	117.96	1365.94	128.908
	1367.32	204.47	1367.32	117.935	1367.32	128.878
	1368.7	204.47	1368.7	117.925	1368.7	128.777
	1370.08	204.47	1370.08	117.915	1370.08	128.948
	1371.46	204.475	1371.46	117.92	1371.46	128.908
	1372.85	204.47	1372.85	117.93	1372.85	128.853
	1374.23	204.465	1374.23	117.94	1374.23	128.94
	1375.61	204.455	1375.61	117.955	1375.61	128.91
	1376.99	204.45	1376.99	117.97	1376.99	128.927
	1378.37	204.435	1378.37	117.985	1378.37	128.928
	1379.75	204.425	1379.75	118.005	1379.75	128.97
	1381.13	204.405	1381.13	118.025	1381.13	128.92
	1382.51	204.39	1382.51	118.035	1382.51	128.94
	1383.89	204.37	1383.89	118.045	1383.89	128.935
	1385.28	204.36	1385.28	118.045	1385.28	128.933
	1386.66	204.35	1386.66	118.045	1386.66	128.893
	1388.04	204.34	1388.04	118.045	1388.04	128.897
	1389.42	204.34	1389.42	118.04	1389.42	128.855
	1390.8	204.34	1390.8	118.035	1390.8	128.895
	1392.18	204.34	1392.18	118.025	1392.18	128.888
	1393.56	204.345	1393.56	118.015	1393.56	128.895
	1394.94	204.35	1394.94	118	1394.94	128.9
	1396.33	204.355	1396.33	117.995	1396.33	128.893
	1397.71	204.36	1397.71	117.99	1397.71	128.883
	1399.09	204.365	1399.09	117.975	1399.09	128.873
	1400.47	204.37	1400.47	117.965	1400.47	128.838
	1401.85	204.38	1401.85	117.955	1401.85	128.787
	1403.23	204.385	1403.23	117.95	1403.23	128.725
	1404.61	204.39	1404.61	117.95	1404.61	128.698
	1405.99	204.395	1405.99	117.945	1405.99	128.737
	1407.38	204.395	1407.38	117.945	1407.38	128.75
	1408.76	204.395	1408.76	117.955	1408.76	128.678
	1410.14	204.39	1410.14	117.96	1410.14	128.673
	1411.52	204.385	1411.52	117.965	1411.52	128.663
	1412.9	204.385	1412.9	117.975	1412.9	128.67
	1414.28	204.39	1414.28	117.98	1414.28	128.648
	1415.66	204.405	1415.66	117.985	1415.66	128.647
	1417.04	204.42	1417.04	117.98	1417.04	128.65
	1418.42	204.455	1418.42	117.97	1418.42	128.65
	1419.81	204.495	1419.81	117.96	1419.81	128.675
	1421.19	204.54	1421.19	117.945	1421.19	128.655
	1422.57	204.58	1422.57	117.93	1422.57	128.643
	1423.95	204.615	1423.95	117.93	1423.95	128.668
	1425.33	204.635	1425.33	117.89	1425.33	128.64
	1426.71	204.645	1426.71	117.885	1426.71	128.635
	1428.09	204.66	1428.09	117.88	1428.09	128.615
	1429.47	204.635	1429.47	117.875	1429.47	128.605
	1430.85	204.64	1430.85	117.88	1430.85	128.597
	1432.23	204.635	1432.23	117.89	1432.23	128.572
	1433.62	204.58	1433.62	117.905	1433.62	128.563
	1435	204.555	1435	117.92	1435	128.548
	1436.38	204.535	1436.38	117.93	1436.38	128.49
	1437.76	204.515	1437.76	117.945	1437.76	128.488
	1439.14	204.5	1439.14	117.955	1439.14	128.498
	1440.52	204.48	1440.52	117.975	1440.52	128.437
	1441.9	204.465	1441.9	117.99	1441.9	128.405
	1443.28	204.45	1443.28	118.01	1443.28	128.393
	1444.66	204.445	1444.66	118.035	1444.66	128.368
	1446.05	204.44	1446.05	118.055	1446.05	128.358
	1447.43	204.445	1447.43	118.07	1447.43	128.375
	1448.81	204.445	1448.81	118.08	1448.81	128.352
	1450.19	204.445	1450.19	118.085	1450.19	128.368
	1451.57	204.435	1451.57	118.09	1451.57	128.263
	1452.95	204.43	1452.95	118.09	1452.95	128.233
	1454.33	204.425	1454.33	118.095	1454.33	128.262
	1455.71	204.425	1455.71	118.095	1455.71	128.265
	1457.1	204.425	1457.1	118.09	1457.1	128.26
	1458.48	204.425	1458.48	118.09	1458.48	128.248
	1459.86	204.425	1459.86	118.085	1459.86	128.283
	1461.24	204.425	1461.24	118.08	1461.24	128.248
	1462.62	204.43	1462.62	118.08	1462.62	128.235
	1464	204.43	1464	118.09	1464	128.2
	1465.38	204.44	1465.38	118.095	1465.38	128.188
	1466.76	204.445	1466.76	118.095	1466.76	128.175
	1468.14	204.445	1468.14	118.095	1468.14	128.16
	1469.53	204.45	1469.53	118.095	1469.53	128.123
	1470.91	204.45	1470.91	118.095	1470.91	128.103
	1472.29	204.455	1472.29	118.095	1472.29	128.077
	1473.67	204.455	1473.67	118.105	1473.67	128.057
	1475.05	204.46	1475.05	118.115	1475.05	128.062
	1476.43	204.465	1476.43	118.12	1476.43	128.035
	1477.81	204.47	1477.81	118.13	1477.81	128.06
	1479.19	204.475	1479.19	118.145	1479.19	128.057
	1480.58	204.48	1480.58	118.16	1480.58	128.037
	1481.96	204.485	1481.96	118.175	1481.96	128.023
	1483.34	204.495	1483.34	118.19	1483.34	128.048
	1484.72	204.505	1484.72	118.21	1484.72	128.067
	1486.1	204.515	1486.1	118.235	1486.1	128.052
	1487.48	204.525	1487.48	118.26	1487.48	128.055
	1488.86	204.535	1488.86	118.285	1488.86	128.035
	1490.24	204.54	1490.24	118.305	1490.24	128.015
	1491.62	204.54	1491.62	118.32	1491.62	127.963
	1493.01	204.545	1493.01	118.33	1493.01	127.935
	1494.39	204.55	1494.39	118.34	1494.39	127.895
	1495.77	204.55	1495.77	118.345	1495.77	127.86
	1497.15	204.55	1497.15	118.345	1497.15	127.84
	1498.53	204.54	1498.53	118.345	1498.53	127.835
	1499.91	204.535	1499.91	118.34	1499.91	127.788
	1501.29	204.525	1501.29	118.335	1501.29	127.755
	1502.67	204.515	1502.67	118.325	1502.67	127.673
	1504.05	204.51	1504.05	118.315	1504.05	127.758
	1505.43	204.5	1505.43	118.305	1505.43	127.69
	1506.82	204.495	1506.82	118.295	1506.82	127.755
	1508.2	204.485	1508.2	118.285	1508.2	127.727
	1509.58	204.48	1509.58	118.275	1509.58	127.733
	1510.96	204.475	1510.96	118.27	1510.96	127.722
	1512.34	204.475	1512.34	118.265	1512.34	127.72
	1513.72	204.475	1513.72	118.265	1513.72	127.677
	1515.1	204.48	1515.1	118.26	1515.1	127.68
	1516.48	204.485	1516.48	118.26	1516.48	127.67
	1517.87	204.49	1517.87	118.255	1517.87	127.623
	1519.25	204.49	1519.25	118.255	1519.25	127.632
	1520.63	204.495	1520.63	118.255	1520.63	127.632
	1522.01	204.5	1522.01	118.255	1522.01	127.612
	1523.39	204.51	1523.39	118.255	1523.39	127.628
	1524.77	204.52	1524.77	118.265	1524.77	127.638
	1526.15	204.525	1526.15	118.275	1526.15	127.653
	1527.53	204.535	1527.53	118.29	1527.53	127.682
	1528.91	204.54	1528.91	118.305	1528.91	127.672
	1530.3	204.545	1530.3	118.325	1530.3	127.683
	1531.68	204.55	1531.68	118.34	1531.68	127.668
	1533.06	204.555	1533.06	118.355	1533.06	127.653
	1534.44	204.56	1534.44	118.37	1534.44	127.623
	1535.82	204.57	1535.82	118.385	1535.82	127.582
	1537.2	204.575	1537.2	118.4	1537.2	127.553
	1538.58	204.59	1538.58	118.42	1538.58	127.468
	1539.96	204.605	1539.96	118.44	1539.96	127.432
	1541.34	204.615	1541.34	118.46	1541.34	127.382
	1542.73	204.63	1542.73	118.48	1542.73	127.332
	1544.11	204.645	1544.11	118.48	1544.11	127.293
	1545.49	204.66	1545.49	118.48	1545.49	127.255
	1546.87	204.675	1546.87	118.5	1546.87	127.238
	1548.25	204.685	1548.25	118.49	1548.25	127.242
	1549.63	204.69	1549.63	118.485	1549.63	127.22
	1551.01	204.695	1551.01	118.475	1551.01	127.233
	1552.39	204.7	1552.39	118.465	1552.39	127.283
	1553.78	204.695	1553.78	118.455	1553.78	127.298
	1555.16	204.69	1555.16	118.45	1555.16	127.288
	1556.54	204.68	1556.54	118.455	1556.54	127.302
	1557.92	204.67	1557.92	118.47	1557.92	127.297
	1559.3	204.655	1559.3	118.49	1559.3	127.29
	1560.68	204.64	1560.68	118.515	1560.68	127.273
	1562.06	204.635	1562.06	118.535	1562.06	127.25
	1563.44	204.63	1563.44	118.56	1563.44	127.24
	1564.82	204.625	1564.82	118.58	1564.82	127.227
	1566.2	204.625	1566.2	118.595	1566.2	127.235
	1567.59	204.62	1567.59	118.595	1567.59	127.242
	1568.97	204.62	1568.97	118.585	1568.97	127.253
	1570.35	204.615	1570.35	118.56	1570.35	127.265
	1571.73	204.615	1571.73	118.535	1571.73	127.275
	1573.11	204.615	1573.11	118.51	1573.11	127.23
	1574.49	204.61	1574.49	118.495	1574.49	127.167
	1575.87	204.615	1575.87	118.49	1575.87	127.082
	1577.25	204.62	1577.25	118.505	1577.25	127.003
	1578.63	204.63	1578.63	118.53	1578.63	126.94
	1580.02	204.64	1580.02	118.565	1580.02	126.915
	1581.4	204.655	1581.4	118.59	1581.4	126.892
	1582.78	204.67	1582.78	118.64	1582.78	126.847
	1584.16	204.695	1584.16	118.65	1584.16	126.788
	1585.54	204.71	1585.54	118.665	1585.54	126.822
	1586.92	204.725	1586.92	118.675	1586.92	126.765
	1588.3	204.735	1588.3	118.68	1588.3	126.735
	1589.68	204.745	1589.68	118.68	1589.68	126.705
	1591.07	204.755	1591.07	118.685	1591.07	126.683
	1592.45	204.76	1592.45	118.685	1592.45	126.653
	1593.83	204.77	1593.83	118.695	1593.83	126.662
	1595.21	204.78	1595.21	118.705	1595.21	126.642
	1596.59	204.785	1596.59	118.715	1596.59	126.643
	1597.97	204.79	1597.97	118.725	1597.97	126.62
	1599.35	204.795	1599.35	118.74	1599.35	126.61
	1600.73	204.8	1600.73	118.76	1600.73	126.582
	1602.11	204.8	1602.11	118.775	1602.11	126.55
	1603.49	204.8	1603.49	118.79	1603.49	126.503
	1604.88	204.8	1604.88	118.795	1604.88	126.485
	1606.26	204.8	1606.26	118.805	1606.26	126.45
	1607.64	204.8	1607.64	118.81	1607.64	126.395
	1609.02	204.8	1609.02	118.815	1609.02	126.382
	1610.4	204.8	1610.4	118.82	1610.4	126.357
	1611.78	204.8	1611.78	118.82	1611.78	126.337
	1613.16	204.8	1613.16	118.815	1613.16	126.303
	1614.54	204.8	1614.54	118.81	1614.54	126.302
	1615.93	204.795	1615.93	118.805	1615.93	126.328
	1617.31	204.79	1617.31	118.795	1617.31	126.298
	1618.69	204.79	1618.69	118.78	1618.69	126.283
	1620.07	204.785	1620.07	118.765	1620.07	126.272
	1621.45	204.785	1621.45	118.75	1621.45	126.265
	1622.83	204.79	1622.83	118.735	1622.83	126.24
	1624.21	204.795	1624.21	118.72	1624.21	126.237
	1625.59	204.805	1625.59	118.71	1625.59	126.167
	1626.97	204.82	1626.97	118.7	1626.97	126.163
	1628.36	204.845	1628.36	118.7	1628.36	126.142
	1629.74	204.855	1629.74	118.705	1629.74	126.117
	1631.12	204.885	1631.12	118.71	1631.12	126.097
	1632.5	204.91	1632.5	118.725	1632.5	126.087
	1633.88	204.935	1633.88	118.735	1633.88	126.078
	1635.26	204.955	1635.26	118.75	1635.26	126.097
	1636.64	204.975	1636.64	118.765	1636.64	126.077
	1638.02	204.985	1638.02	118.79	1638.02	126.088
	1639.4	204.995	1639.4	118.81	1639.4	126.05
	1640.79	205.005	1640.79	118.83	1640.79	126.03
	1642.17	205.015	1642.17	118.855	1642.17	125.995
	1643.55	205.02	1643.55	118.88	1643.55	125.94
	1644.93	205.025	1644.93	118.9	1644.93	125.968
	1646.31	205.03	1646.31	118.925	1646.31	125.878
	1647.69	205.03	1647.69	118.945	1647.69	125.835
	1649.07	205.02	1649.07	118.97	1649.07	125.81
	1650.45	205.015	1650.45	118.985	1650.45	125.81
	1651.84	205.01	1651.84	119.005	1651.84	125.792
	1653.22	204.99	1653.22	119.02	1653.22	125.773
	1654.6	204.975	1654.6	119.03	1654.6	125.767
	1655.98	204.965	1655.98	119.045	1655.98	125.762
	1657.36	204.955	1657.36	119.05	1657.36	125.755
	1658.74	204.95	1658.74	119.055	1658.74	125.745
	1660.12	204.955	1660.12	119.06	1660.12	125.728
	1661.5	204.965	1661.5	119.06	1661.5	125.698
	1662.88	204.975	1662.88	119.055	1662.88	125.695
	1664.27	205	1664.27	119.05	1664.27	125.667
	1665.65	205.02	1665.65	119.045	1665.65	125.618
	1667.03	205.05	1667.03	119.04	1667.03	125.588
	1668.41	205.08	1668.41	119.035	1668.41	125.57
	1669.79	205.11	1669.79	119.03	1669.79	125.55
	1671.17	205.14	1671.17	119.025	1671.17	125.535
	1672.55	205.165	1672.55	119.02	1672.55	125.528
	1673.93	205.19	1673.93	119.015	1673.93	125.488
	1675.31	205.2	1675.31	119.01	1675.31	125.437
	1676.69	205.205	1676.69	119.005	1676.69	125.452
	1678.08	205.21	1678.08	119	1678.08	125.405
	1679.46	205.205	1679.46	118.995	1679.46	125.358
	1680.84	205.195	1680.84	119	1680.84	125.373
	1682.22	205.185	1682.22	119	1682.22	125.358
	1683.6	205.175	1683.6	119.005	1683.6	125.328
	1684.98	205.165	1684.98	119.01	1684.98	125.288
	1686.36	205.155	1686.36	119.02	1686.36	125.258
	1687.74	205.15	1687.74	119.03	1687.74	125.233
	1689.13	205.155	1689.13	119.035	1689.13	125.205
	1690.51	205.145	1690.51	119.04	1690.51	125.17
	1691.89	205.14	1691.89	119.045	1691.89	125.173
	1693.27	205.135	1693.27	119.045	1693.27	125.162
	1694.65	205.135	1694.65	119.045	1694.65	125.162
	1696.03	205.13	1696.03	119.05	1696.03	125.177
	1697.41	205.135	1697.41	119.05	1697.41	125.195
	1698.79	205.145	1698.79	119.05	1698.79	125.112
	1700.17	205.17	1700.17	119.055	1700.17	125.19
	1701.56	205.205	1701.56	119.06	1701.56	125.133
	1702.94	205.25	1702.94	119.06	1702.94	125.115
	1704.32	205.31	1704.32	119.06	1704.32	125.083
	1705.7	205.37	1705.7	119.065	1705.7	125.045
	1707.08	205.43	1707.08	119.065	1707.08	125.028
	1708.46	205.485	1708.46	119.06	1708.46	125.008
	1709.84	205.53	1709.84	119.055	1709.84	124.945
	1711.22	205.555	1711.22	119.05	1711.22	124.91
	1712.61	205.56	1712.61	119.045	1712.61	124.885
	1713.99	205.535	1713.99	119.035	1713.99	124.86
	1715.37	205.515	1715.37	119.025	1715.37	124.827
	1716.75	205.475	1716.75	119.015	1716.75	124.827
	1718.13	205.435	1718.13	119.005	1718.13	124.82
	1719.51	205.39	1719.51	118.995	1719.51	124.773
	1720.89	205.35	1720.89	118.985	1720.89	124.792
	1722.27	205.325	1722.27	118.975	1722.27	124.833
	1723.65	205.305	1723.65	118.96	1723.65	124.825
	1725.04	205.29	1725.04	118.95	1725.04	124.813
	1726.42	205.28	1726.42	118.935	1726.42	124.795
	1727.8	205.27	1727.8	118.92	1727.8	124.773
	1729.18	205.265	1729.18	118.9	1729.18	124.742
	1730.56	205.26	1730.56	118.88	1730.56	124.705
	1731.94	205.245	1731.94	118.86	1731.94	124.667
	1733.32	205.23	1733.32	118.835	1733.32	124.647
	1734.7	205.21	1734.7	118.81	1734.7	124.627
	1736.08	205.2	1736.08	118.79	1736.08	124.622
	1737.46	205.19	1737.46	118.77	1737.46	124.617
	1738.85	205.19	1738.85	118.75	1738.85	124.615
	1740.23	205.19	1740.23	118.735	1740.23	124.625
	1741.61	205.195	1741.61	118.72	1741.61	124.653
	1742.99	205.195	1742.99	118.715	1742.99	124.663
	1744.37	205.19	1744.37	118.71	1744.37	124.717
	1745.75	205.185	1745.75	118.715	1745.75	124.733
	1747.13	205.185	1747.13	118.725	1747.13	124.792
	1748.51	205.18	1748.51	118.74	1748.51	124.838
	1749.9	205.175	1749.9	118.765	1749.9	124.903
	1751.28	205.17	1751.28	118.8	1751.28	124.973
	1752.66	205.165	1752.66	118.835	1752.66	125.025
	1754.04	205.15	1754.04	118.905	1754.04	125.042
	1755.42	205.14	1755.42	118.98	1755.42	125.043
	1756.8	205.13	1756.8	119.07	1756.8	124.957
	1758.18	205.12	1758.18	119.165	1758.18	124.943
	1759.56	205.115	1759.56	119.25	1759.56	124.983
	1760.94	205.115	1760.94	119.32	1760.94	124.967
	1762.33	205.11	1762.33	119.355	1762.33	124.97
	1763.71	205.115	1763.71	119.41	1763.71	124.885
	1765.09	205.115	1765.09	119.45	1765.09	124.853
	1766.47	205.115	1766.47	119.41	1766.47	124.873
	1767.85	205.12	1767.85	119.335	1767.85	124.873
	1769.23	205.12	1769.23	119.315	1769.23	124.842
	1770.61	205.12	1770.61	119.255	1770.61	124.835
	1771.99	205.125	1771.99	119.17	1771.99	124.838
	1773.38	205.125	1773.38	119.15	1773.38	124.763
	1774.76	205.12	1774.76	119.13	1774.76	124.768
	1776.14	205.12	1776.14	119.115	1776.14	124.772
	1777.52	205.115	1777.52	119.105	1777.52	124.802
	1778.9	205.105	1778.9	119.09	1778.9	124.79
	1780.28	205.1	1780.28	119.075	1780.28	124.788
	1781.66	205.095	1781.66	119.06	1781.66	124.8
	1783.04	205.085	1783.04	119.05	1783.04	124.83
	1784.42	205.08	1784.42	119.045	1784.42	124.873
	1785.81	205.075	1785.81	119.035	1785.81	124.912
	1787.19	205.07	1787.19	119.02	1787.19	124.972
	1788.57	205.06	1788.57	119.005	1788.57	125.017
	1789.95	205.055	1789.95	118.99	1789.95	125.07
	1791.33	205.04	1791.33	118.975	1791.33	125.157
	1792.71	205.035	1792.71	118.96	1792.71	125.26
	1794.09	205.025	1794.09	118.94	1794.09	125.373
	1795.47	205.02	1795.47	118.92	1795.47	125.472
	1796.85	205.015	1796.85	118.895	1796.85	125.558
	1798.23	205.015	1798.23	118.875	1798.23	125.577
	1799.62	205.02	1799.62	118.855	1799.62	125.543
	1801	205.03	1801	118.83	1801	125.508
	1802.38	205.035	1802.38	118.81	1802.38	125.427
	1803.76	205.04	1803.76	118.795	1803.76	125.367
	1805.14	205.045	1805.14	118.78	1805.14	125.31
	1806.52	205.045	1806.52	118.76	1806.52	125.265
	1807.9	205.045	1807.9	118.75	1807.9	125.233
	1809.28	205.045	1809.28	118.735	1809.28	125.215
	1810.66	205.04	1810.66	118.73	1810.66	125.242
	1812.05	205.04	1812.05	118.73	1812.05	125.292
	1813.43	205.025	1813.43	118.73	1813.43	125.343
	1814.81	205.015	1814.81	118.74	1814.81	125.393
	1816.19	205	1816.19	118.695	1816.19	125.442
	1817.57	204.985	1817.57	118.795	1817.57	125.457
	1818.95	204.975	1818.95	118.755	1818.95	125.453
	1820.33	204.96	1820.33	118.785	1820.33	125.44
	1821.71	204.95	1821.71	118.795	1821.71	125.408
	1823.1	204.935	1823.1	118.805	1823.1	125.375
	1824.48	204.925	1824.48	118.815	1824.48	125.327
	1825.86	204.91	1825.86	118.825	1825.86	125.3
	1827.24	204.895	1827.24	118.83	1827.24	125.28
	1828.62	204.88	1828.62	118.83	1828.62	125.265
	1830	204.865	1830	118.83	1830	125.273
	1831.38	204.85	1831.38	118.835	1831.38	125.28
	1832.76	204.835	1832.76	118.835	1832.76	125.285
	1834.14	204.82	1834.14	118.835	1834.14	125.292
	1835.53	204.805	1835.53	118.835	1835.53	125.292
	1836.91	204.795	1836.91	118.83	1836.91	125.283
	1838.29	204.785	1838.29	118.825	1838.29	125.275
	1839.67	204.785	1839.67	118.81	1839.67	125.248
	1841.05	204.78	1841.05	118.795	1841.05	125.212
	1842.43	204.785	1842.43	118.775	1842.43	125.172
	1843.81	204.785	1843.81	118.76	1843.81	125.143
	1845.19	204.78	1845.19	118.74	1845.19	125.132
	1846.58	204.775	1846.58	118.715	1846.58	125.145
	1847.96	204.765	1847.96	118.695	1847.96	125.152
	1849.34	204.76	1849.34	118.67	1849.34	125.182
	1850.72	204.745	1850.72	118.65	1850.72	125.21
	1852.1	204.73	1852.1	118.625	1852.1	125.243
	1853.48	204.71	1853.48	118.61	1853.48	125.288
	1854.86	204.695	1854.86	118.595	1854.86	125.347
	1856.24	204.685	1856.24	118.575	1856.24	125.388
	1857.62	204.675	1857.62	118.56	1857.62	125.44
	1859.01	204.67	1859.01	118.54	1859.01	125.46
	1860.39	204.665	1860.39	118.52	1860.39	125.458
	1861.77	204.655	1861.77	118.5	1861.77	125.448
	1863.15	204.645	1863.15	118.48	1863.15	125.433
	1864.53	204.635	1864.53	118.465	1864.53	125.418
	1865.91	204.625	1865.91	118.45	1865.91	125.408
	1867.29	204.61	1867.29	118.445	1867.29	125.407
	1868.67	204.6	1868.67	118.445	1868.67	125.395
	1870.05	204.595	1870.05	118.45	1870.05	125.403
	1871.43	204.585	1871.43	118.46	1871.43	125.423
	1872.82	204.58	1872.82	118.475	1872.82	125.455
	1874.2	204.58	1874.2	118.49	1874.2	125.5
	1875.58	204.575	1875.58	118.51	1875.58	125.55
	1876.96	204.57	1876.96	118.53	1876.96	125.602
	1878.34	204.565	1878.34	118.545	1878.34	125.625
	1879.72	204.56	1879.72	118.56	1879.72	125.665
	1881.1	204.55	1881.1	118.57	1881.1	125.672
	1882.48	204.545	1882.48	118.57	1882.48	125.678
	1883.87	204.535	1883.87	118.56	1883.87	125.69
	1885.25	204.535	1885.25	118.55	1885.25	125.713
	1886.63	204.53	1886.63	118.53	1886.63	125.74
	1888.01	204.53	1888.01	118.51	1888.01	125.772
	1889.39	204.53	1889.39	118.49	1889.39	125.793
	1890.77	204.535	1890.77	118.465	1890.77	125.817
	1892.15	204.535	1892.15	118.445	1892.15	125.837
	1893.53	204.535	1893.53	118.43	1893.53	125.85
	1894.91	204.52	1894.91	118.42	1894.91	125.872
	1896.3	204.535	1896.3	118.405	1896.3	125.878
	1897.68	204.54	1897.68	118.395	1897.68	125.903
	1899.06	204.545	1899.06	118.38	1899.06	125.877
	1900.44	204.545	1900.44	118.36	1900.44	125.872
	1901.82	204.545	1901.82	118.345	1901.82	125.858
	1903.2	204.545	1903.2	118.325	1903.2	125.843
	1904.58	204.54	1904.58	118.31	1904.58	125.84
	1905.96	204.535	1905.96	118.285	1905.96	125.873
	1907.35	204.53	1907.35	118.26	1907.35	125.783
	1908.73	204.53	1908.73	118.24	1908.73	125.78
	1910.11	204.52	1910.11	118.215	1910.11	125.753
	1911.49	204.515	1911.49	118.19	1911.49	125.693
	1912.87	204.5	1912.87	118.17	1912.87	125.7
	1914.25	204.49	1914.25	118.15	1914.25	125.695
	1915.63	204.475	1915.63	118.13	1915.63	125.755
	1917.01	204.465	1917.01	118.11	1917.01	125.795
	1918.39	204.455	1918.39	118.09	1918.39	125.807
	1919.78	204.45	1919.78	118.075	1919.78	125.858
	1921.16	204.445	1921.16	118.07	1921.16	125.87
	1922.54	204.445	1922.54	118.065	1922.54	125.997
	1923.92	204.44	1923.92	118.065	1923.92	125.99
	1925.3	204.435	1925.3	118.065	1925.3	126.023
	1926.68	204.425	1926.68	118.065	1926.68	126.033
	1928.06	204.42	1928.06	118.06	1928.06	126.043
	1929.44	204.41	1929.44	118.06	1929.44	126.053
	1930.82	204.395	1930.82	118.055	1930.82	126.057
	1932.2	204.38	1932.2	118.045	1932.2	125.985
	1933.59	204.365	1933.59	118.05	1933.59	126.142
	1934.97	204.35	1934.97	118.04	1934.97	126.122
	1936.35	204.34	1936.35	118.035	1936.35	126.148
	1937.73	204.33	1937.73	118.025	1937.73	126.173
	1939.11	204.32	1939.11	118.01	1939.11	126.208
	1940.49	204.315	1940.49	117.99	1940.49	126.257
	1941.87	204.3	1941.87	117.97	1941.87	126.315
	1943.25	204.29	1943.25	117.95	1943.25	126.365
	1944.63	204.285	1944.63	117.92	1944.63	126.42
	1946.02	204.28	1946.02	117.89	1946.02	126.46
	1947.4	204.26	1947.4	117.865	1947.4	126.483
	1948.78	204.265	1948.78	117.835	1948.78	126.473
	1950.16	204.265	1950.16	117.805	1950.16	126.43
	1951.54	204.255	1951.54	117.775	1951.54	126.447
	1952.92	204.25	1952.92	117.745	1952.92	126.402
	1954.3	204.245	1954.3	117.72	1954.3	126.39
	1955.68	204.24	1955.68	117.69	1955.68	126.41
	1957.07	204.23	1957.07	117.655	1957.07	126.403
	1958.45	204.22	1958.45	117.615	1958.45	126.443
	1959.83	204.21	1959.83	117.57	1959.83	126.432
	1961.21	204.2	1961.21	117.52	1961.21	126.495
	1962.59	204.19	1962.59	117.47	1962.59	126.523
	1963.97	204.185	1963.97	117.42	1963.97	126.575
	1965.35	204.18	1965.35	117.37	1965.35	126.592
	1966.73	204.175	1966.73	117.315	1966.73	126.577
	1968.12	204.175	1968.12	117.28	1968.12	126.527
	1969.5	204.175	1969.5	117.225	1969.5	126.473
	1970.88	204.17	1970.88	117.185	1970.88	126.475
	1972.26	204.17	1972.26	117.145	1972.26	126.32
	1973.64	204.165	1973.64	117.11	1973.64	126.28
	1975.02	204.17	1975.02	117.075	1975.02	126.255
	1976.4	204.165	1976.4	117.03	1976.4	126.23
	1977.78	204.16	1977.78	116.985	1977.78	126.232
	1979.16	204.16	1979.16	116.945	1979.16	126.287
	1980.55	204.155	1980.55	116.9	1980.55	126.225
	1981.93	204.145	1981.93	116.845	1981.93	126.3
	1983.31	204.135	1983.31	116.79	1983.31	126.405
	1984.69	204.125	1984.69	116.74	1984.69	126.448
	1986.07	204.11	1986.07	116.695	1986.07	126.498
	1987.45	204.105	1987.45	116.64	1987.45	126.548
	1988.83	204.095	1988.83	116.585	1988.83	126.585
	1990.21	204.085	1990.21	116.535	1990.21	126.643
	1991.59	204.075	1991.59	116.495	1991.59	126.587
	1992.97	204.065	1992.97	116.46	1992.97	126.637
	1994.36	204.06	1994.36	116.425	1994.36	126.657
	1995.74	204.055	1995.74	116.405	1995.74	126.642
	1997.12	204.055	1997.12	116.385	1997.12	126.68
	1998.5	204.055	1998.5	116.37	1998.5	126.725
	1999.88	204.06	1999.88	116.365	1999.88	126.735
	2001.26	204.06	2001.26	116.36	2001.26	126.778
	2002.64	204.065	2002.64	116.355	2002.64	126.807
	2004.02	204.065	2004.02	116.39	2004.02	126.822
	2005.4	204.065	2005.4	116.4	2005.4	126.845
	2006.79	204.065	2006.79	116.43	2006.79	126.83
	2008.17	204.065	2008.17	116.475	2008.17	126.815
	2009.55	204.065	2009.55	116.515	2009.55	126.827
	2010.93	204.065	2010.93	116.55	2010.93	126.815
	2012.31	204.065	2012.31	116.6	2012.31	126.795
	2013.69	204.06	2013.69	116.655	2013.69	126.775
	2015.07	204.05	2015.07	116.72	2015.07	126.752
	2016.45	204.065	2016.45	116.79	2016.45	126.72
	2017.84	204.065	2017.84	116.86	2017.84	126.768
	2019.22	204.065	2019.22	116.94	2019.22	126.793
	2020.6	204.065	2020.6	117.02	2020.6	126.782
	2021.98	204.055	2021.98	117.105	2021.98	126.778
	2023.36	204.04	2023.36	117.2	2023.36	126.787
	2024.74	204.025	2024.74	117.29	2024.74	126.788
	2026.12	204.01	2026.12	117.375	2026.12	126.855
	2027.5	203.99	2027.5	117.465	2027.5	126.955
	2028.88	203.98	2028.88	117.545	2028.88	126.987
	2030.27	203.965	2030.27	117.64	2030.27	127.047
	2031.65	203.955	2031.65	117.715	2031.65	127.082
	2033.03	203.95	2033.03	117.795	2033.03	127.118
	2034.41	203.945	2034.41	117.87	2034.41	127.158
	2035.79	203.945	2035.79	117.935	2035.79	127.177
	2037.17	203.945	2037.17	118.005	2037.17	127.175
	2038.55	203.95	2038.55	118.065	2038.55	127.14
	2039.93	203.955	2039.93	118.125	2039.93	127.168
	2041.32	203.96	2041.32	118.18	2041.32	127.152
	2042.7	203.975	2042.7	118.24	2042.7	127.137
	2044.08	203.96	2044.08	118.295	2044.08	127.147
	2045.46	203.96	2045.46	118.35	2045.46	127.162
	2046.84	203.96	2046.84	118.4	2046.84	127.183
	2048.22	203.95	2048.22	118.45	2048.22	127.172
	2049.6	203.945	2049.6	118.495	2049.6	127.347
	2050.98	203.935	2050.98	118.535	2050.98	127.247
	2052.36	203.925	2052.36	118.57	2052.36	127.302
	2053.74	203.915	2053.74	118.595	2053.74	127.31
	2055.13	203.91	2055.13	118.615	2055.13	127.302
	2056.51	203.905	2056.51	118.63	2056.51	127.222
	2057.89	203.905	2057.89	118.645	2057.89	127.198
	2059.27	203.905	2059.27	118.655	2059.27	127.138
	2060.65	203.9	2060.65	118.665	2060.65	127.098
	2062.03	203.9	2062.03	118.675	2062.03	127.053
	2063.41	203.895	2063.41	118.69	2063.41	127.035
	2064.79	203.89	2064.79	118.71	2064.79	127.028
	2066.18	203.89	2066.18	118.74	2066.18	127.033
	2067.56	203.885	2067.56	118.775	2067.56	127.013
	2068.94	203.885	2068.94	118.82	2068.94	127.067
	2070.32	203.88	2070.32	118.87	2070.32	127.078
	2071.7	203.87	2071.7	118.92	2071.7	127.078
	2073.08	203.865	2073.08	118.95	2073.08	127.072
	2074.46	203.855	2074.46	118.94	2074.46	127.148
	2075.84	203.85	2075.84	118.865	2075.84	127.162
	2077.22	203.84	2077.22	118.725	2077.22	127.148
	2078.61	203.835	2078.61	118.525	2078.61	127.167
	2079.99	203.835	2079.99	118.495	2079.99	127.162
	2081.37	203.83	2081.37	118.465	2081.37	127.155
	2082.75	203.825	2082.75	118.33	2082.75	127.147
	2084.13	203.825	2084.13	118.355	2084.13	127.163
	2085.51	203.825	2085.51	118.325	2085.51	127.067
	2086.89	203.83	2086.89	118.375	2086.89	127.105
	2088.27	203.84	2088.27	118.42	2088.27	127.095
	2089.65	203.85	2089.65	118.465	2089.65	127.093
	2091.03	203.86	2091.03	118.51	2091.03	127.067
	2092.42	203.865	2092.42	118.55	2092.42	127.083
	2093.8	203.865	2093.8	118.585	2093.8	127.053
	2095.18	203.87	2095.18	118.62	2095.18	127.04
	2096.56	203.87	2096.56	118.645	2096.56	127.072
	2097.94	203.87	2097.94	118.66	2097.94	127.142
	2099.32	203.87	2099.32	118.675	2099.32	127.127
	2100.7	203.865	2100.7	118.68	2100.7	127.12
	2102.08	203.86	2102.08	118.68	2102.08	127.188
	2103.47	203.86	2103.47	118.69	2103.47	127.225
	2104.85	203.855	2104.85	118.695	2104.85	127.285
	2106.23	203.855	2106.23	118.715	2106.23	127.357
	2107.61	203.855	2107.61	118.725	2107.61	127.333
	2108.99	203.84	2108.99	118.735	2108.99	127.49
	2110.37	203.855	2110.37	118.74	2110.37	127.397
	2111.75	203.86	2111.75	118.735	2111.75	127.508
	2113.13	203.865	2113.13	118.725	2113.13	127.54
	2114.51	203.87	2114.51	118.71	2114.51	127.458
	2115.9	203.875	2115.9	118.695	2115.9	127.483
	2117.28	203.885	2117.28	118.675	2117.28	127.482
	2118.66	203.89	2118.66	118.65	2118.66	127.495
	2120.04	203.89	2120.04	118.625	2120.04	127.505
	2121.42	203.895	2121.42	118.6	2121.42	127.457
	2122.8	203.895	2122.8	118.58	2122.8	127.427
	2124.18	203.9	2124.18	118.56	2124.18	127.47
	2125.56	203.905	2125.56	118.55	2125.56	127.392
	2126.95	203.905	2126.95	118.54	2126.95	127.307
	2128.33	203.905	2128.33	118.53	2128.33	127.2
	2129.71	203.905	2129.71	118.525	2129.71	127.177
	2131.09	203.9	2131.09	118.52	2131.09	127.197
	2132.47	203.9	2132.47	118.52	2132.47	127.162
	2133.85	203.895	2133.85	118.525	2133.85	127.158
	2135.23	203.885	2135.23	118.53	2135.23	127.163
	2136.61	203.88	2136.61	118.54	2136.61	127.182
	2137.99	203.875	2137.99	118.555	2137.99	127.212
	2139.38	203.875	2139.38	118.56	2139.38	127.265
	2140.76	203.87	2140.76	118.57	2140.76	127.25
	2142.14	203.87	2142.14	118.58	2142.14	127.038
	2143.52	203.865	2143.52	118.595	2143.52	127.09
	2144.9	203.865	2144.9	118.605	2144.9	127.117
	2146.28	203.86	2146.28	118.615	2146.28	127.13
	2147.66	203.86	2147.66	118.625	2147.66	127.153
	2149.04	203.855	2149.04	118.63	2149.04	127.188
	2150.42	203.855	2150.42	118.635	2150.42	127.235
	2151.8	203.85	2151.8	118.64	2151.8	127.252
	2153.19	203.845	2153.19	118.64	2153.19	127.257
	2154.57	203.845	2154.57	118.645	2154.57	127.25
	2155.95	203.85	2155.95	118.65	2155.95	127.235
	2157.33	203.85	2157.33	118.665	2157.33	127.217
	2158.71	203.85	2158.71	118.68	2158.71	127.193
	2160.09	203.85	2160.09	118.705	2160.09	127.195
	2161.47	203.85	2161.47	118.73	2161.47	127.13
	2162.85	203.855	2162.85	118.765	2162.85	127.132
	2164.24	203.855	2164.24	118.795	2164.24	127.01
	2165.62	203.865	2165.62	118.815	2165.62	127.007
	2167	203.87	2167	118.825	2167	126.977
	2168.38	203.875	2168.38	118.825	2168.38	126.995
	2169.76	203.9	2169.76	118.81	2169.76	127.008
	2171.14	203.88	2171.14	118.79	2171.14	127.037
	2172.52	203.875	2172.52	118.765	2172.52	127.062
	2173.9	203.865	2173.9	118.73	2173.9	127.103
	2175.28	203.85	2175.28	118.69	2175.28	127.128
	2176.67	203.83	2176.67	118.65	2176.67	127.153
	2178.05	203.815	2178.05	118.62	2178.05	127.158
	2179.43	203.8	2179.43	118.6	2179.43	127.148
	2180.81	203.795	2180.81	118.585	2180.81	127.135
	2182.19	203.795	2182.19	118.58	2182.19	127.103
	2183.57	203.8	2183.57	118.575	2183.57	127.1
	2184.95	203.805	2184.95	118.57	2184.95	127.073
	2186.33	203.815	2186.33	118.57	2186.33	127.063
	2187.72	203.825	2187.72	118.565	2187.72	127.058
	2189.1	203.835	2189.1	118.565	2189.1	127.105
	2190.48	203.85	2190.48	118.57	2190.48	127.137
	2191.86	203.86	2191.86	118.57	2191.86	127.185
	2193.24	203.875	2193.24	118.57	2193.24	127.22
	2194.62	203.88	2194.62	118.57	2194.62	127.213
	2196	203.885	2196	118.57	2196	127.223
	2197.38	203.885	2197.38	118.57	2197.38	127.203
	2198.76	203.885	2198.76	118.575	2198.76	127.118
	2200.14	203.885	2200.14	118.57	2200.14	127.09
	2201.53	203.885	2201.53	118.57	2201.53	127.042
	2202.91	203.88	2202.91	118.565	2202.91	127.008
	2204.29	203.875	2204.29	118.565	2204.29	127.028
	2205.67	203.87	2205.67	118.56	2205.67	127.01
	2207.05	203.87	2207.05	118.565	2207.05	127.003
	2208.43	203.865	2208.43	118.565	2208.43	126.982
	2209.81	203.86	2209.81	118.565	2209.81	127
	2211.19	203.85	2211.19	118.565	2211.19	127.045
	2212.57	203.845	2212.57	118.56	2212.57	127.03
	2213.96	203.845	2213.96	118.55	2213.96	127.043
	2215.34	203.845	2215.34	118.535	2215.34	127.03
	2216.72	203.845	2216.72	118.52	2216.72	127.003
	2218.1	203.85	2218.1	118.51	2218.1	127.042
	2219.48	203.85	2219.48	118.495	2219.48	127.047
	2220.86	203.845	2220.86	118.485	2220.86	127.065
	2222.24	203.85	2222.24	118.47	2222.24	127.11
	2223.62	203.85	2223.62	118.465	2223.62	127.153
	2225.01	203.85	2225.01	118.455	2225.01	127.203
	2226.39	203.85	2226.39	118.445	2226.39	127.177
	2227.77	203.85	2227.77	118.435	2227.77	127.192
	2229.15	203.85	2229.15	118.43	2229.15	127.082
	2230.53	203.845	2230.53	118.42	2230.53	127.107
	2231.91	203.845	2231.91	118.415	2231.91	127.075
	2233.29	203.84	2233.29	118.41	2233.29	127.1
	2234.67	203.835	2234.67	118.41	2234.67	127.105
	2236.05	203.835	2236.05	118.41	2236.05	126.987
	2237.43	203.835	2237.43	118.41	2237.43	127.072
	2238.82	203.835	2238.82	118.41	2238.82	127.04
	2240.2	203.825	2240.2	118.41	2240.2	127.047
	2241.58	203.825	2241.58	118.405	2241.58	127.043
	2242.96	203.82	2242.96	118.395	2242.96	127.047
	2244.34	203.82	2244.34	118.38	2244.34	127.017
	2245.72	203.815	2245.72	118.355	2245.72	126.995
	2247.1	203.82	2247.1	118.33	2247.1	126.93
	2248.49	203.82	2248.49	118.305	2248.49	126.885
	2249.87	203.82	2249.87	118.285	2249.87	126.842
	2251.25	203.82	2251.25	118.27	2251.25	126.792
	2252.63	203.825	2252.63	118.26	2252.63	126.75
	2254.01	203.835	2254.01	118.26	2254.01	126.718
	2255.39	203.84	2255.39	118.26	2255.39	126.7
	2256.77	203.85	2256.77	118.265	2256.77	126.723
	2258.15	203.855	2258.15	118.27	2258.15	126.688
	2259.53	203.865	2259.53	118.28	2259.53	126.753
	2260.91	203.87	2260.91	118.29	2260.91	126.703
	2262.3	203.875	2262.3	118.295	2262.3	126.728
	2263.68	203.875	2263.68	118.295	2263.68	126.73
	2265.06	203.875	2265.06	118.295	2265.06	126.752
	2266.44	203.87	2266.44	118.29	2266.44	126.768
	2267.82	203.865	2267.82	118.285	2267.82	126.793
	2269.2	203.85	2269.2	118.28	2269.2	126.745
	2270.58	203.825	2270.58	118.27	2270.58	126.722
	2271.96	203.79	2271.96	118.265	2271.96	126.667
	2273.34	203.75	2273.34	118.26	2273.34	126.61
	2274.73	203.71	2274.73	118.25	2274.73	126.587
	2276.11	203.675	2276.11	118.245	2276.11	126.565
	2277.49	203.65	2277.49	118.235	2277.49	126.542
	2278.87	203.63	2278.87	118.23	2278.87	126.523
	2280.25	203.62	2280.25	118.225	2280.25	126.462
	2281.63	203.615	2281.63	118.22	2281.63	126.415
	2283.01	203.605	2283.01	118.22	2283.01	126.477
	2284.39	203.595	2284.39	118.22	2284.39	126.41
	2285.78	203.59	2285.78	118.22	2285.78	126.472
	2287.16	203.58	2287.16	118.23	2287.16	126.478
	2288.54	203.58	2288.54	118.24	2288.54	126.51
	2289.92	203.58	2289.92	118.255	2289.92	126.43
	2291.3	203.585	2291.3	118.265	2291.3	126.423
	2292.68	203.59	2292.68	118.28	2292.68	126.422
	2294.06	203.595	2294.06	118.295	2294.06	126.44
	2295.44	203.605	2295.44	118.31	2295.44	126.458
	2296.82	203.62	2296.82	118.32	2296.82	126.483
	2298.2	203.635	2298.2	118.33	2298.2	126.53
	2299.59	203.65	2299.59	118.335	2299.59	126.503
	2300.97	203.655	2300.97	118.36	2300.97	126.492
	2302.35	203.645	2302.35	118.345	2302.35	126.493
	2303.73	203.63	2303.73	118.35	2303.73	126.447
	2305.11	203.605	2305.11	118.345	2305.11	126.47
	2306.49	203.58	2306.49	118.34	2306.49	126.458
	2307.87	203.555	2307.87	118.33	2307.87	126.472
	2309.25	203.53	2309.25	118.32	2309.25	126.457
	2310.64	203.505	2310.64	118.315	2310.64	126.462
	2312.02	203.48	2312.02	118.31	2312.02	126.467
	2313.4	203.46	2313.4	118.305	2313.4	126.445
	2314.78	203.445	2314.78	118.3	2314.78	126.543
	2316.16	203.425	2316.16	118.3	2316.16	126.465
	2317.54	203.41	2317.54	118.295	2317.54	126.45
	2318.92	203.395	2318.92	118.29	2318.92	126.342
	2320.3	203.385	2320.3	118.29	2320.3	126.288
	2321.68	203.37	2321.68	118.29	2321.68	126.248
	2323.07	203.355	2323.07	118.285	2323.07	126.173
	2324.45	203.345	2324.45	118.28	2324.45	126.137
	2325.83	203.335	2325.83	118.275	2325.83	126.108
	2327.21	203.32	2327.21	118.27	2327.21	126.09
	2328.59	203.31	2328.59	118.265	2328.59	126.115
	2329.97	203.3	2329.97	118.26	2329.97	126.175
	2331.35	203.29	2331.35	118.255	2331.35	126.232
	2332.73	203.285	2332.73	118.25	2332.73	126.288
	2334.11	203.275	2334.11	118.245	2334.11	126.315
	2335.5	203.265	2335.5	118.24	2335.5	126.363
	2336.88	203.255	2336.88	118.24	2336.88	126.367
	2338.26	203.245	2338.26	118.24	2338.26	126.387
	2339.64	203.235	2339.64	118.24	2339.64	126.373
	2341.02	203.22	2341.02	118.24	2341.02	126.325
	2342.4	203.205	2342.4	118.24	2342.4	126.332
	2343.78	203.19	2343.78	118.24	2343.78	126.347
	2345.16	203.175	2345.16	118.24	2345.16	126.362
	2346.55	203.16	2346.55	118.235	2346.55	126.385
	2347.93	203.145	2347.93	118.225	2347.93	126.405
	2349.31	203.145	2349.31	118.21	2349.31	126.408
	2350.69	203.13	2350.69	118.195	2350.69	126.39
	2352.07	203.135	2352.07	118.175	2352.07	126.348
	2353.45	203.14	2353.45	118.16	2353.45	126.313
	2354.83	203.14	2354.83	118.145	2354.83	126.253
	2356.21	203.135	2356.21	118.135	2356.21	126.207
	2357.59	203.135	2357.59	118.12	2357.59	126.132
	2358.97	203.13	2358.97	118.11	2358.97	126.147
	2360.36	203.13	2360.36	118.095	2360.36	126.113
	2361.74	203.125	2361.74	118.08	2361.74	126.093
	2363.12	203.115	2363.12	118.07	2363.12	126.082
	2364.5	203.105	2364.5	118.055	2364.5	126.058
	2365.88	203.085	2365.88	118.045	2365.88	126.037
	2367.26	203.065	2367.26	118.04	2367.26	126.018
	2368.64	203.035	2368.64	118.035	2368.64	125.997
	2370.02	203.01	2370.02	118.035	2370.02	125.957
	2371.41	202.985	2371.41	118.03	2371.41	125.94
	2372.79	202.965	2372.79	118.025	2372.79	125.942
	2374.17	202.95	2374.17	118.02	2374.17	125.963
	2375.55	202.945	2375.55	118.01	2375.55	126
	2376.93	202.945	2376.93	118	2376.93	126.027
	2378.31	202.95	2378.31	117.99	2378.31	126.05
	2379.69	202.95	2379.69	117.985	2379.69	126.072
	2381.07	202.95	2381.07	117.975	2381.07	126.105
	2382.45	202.945	2382.45	117.975	2382.45	126.12
	2383.84	202.94	2383.84	117.975	2383.84	126.108
	2385.22	202.925	2385.22	117.975	2385.22	126.117
	2386.6	202.91	2386.6	117.98	2386.6	126.117
	2387.98	202.89	2387.98	117.98	2387.98	126.175
	2389.36	202.875	2389.36	117.975	2389.36	126.182
	2390.74	202.86	2390.74	117.965	2390.74	126.2
	2392.12	202.855	2392.12	117.96	2392.12	126.213
	2393.5	202.85	2393.5	117.95	2393.5	126.268
	2394.89	202.855	2394.89	117.94	2394.89	126.25
	2396.27	202.87	2396.27	117.93	2396.27	126.253
	2397.65	202.895	2397.65	117.915	2397.65	126.25
	2399.03	202.925	2399.03	117.905	2399.03	126.167
	2400.41	202.95	2400.41	117.895	2400.41	126.142
	2401.79	202.975	2401.79	117.885	2401.79	125.982
	2403.17	202.99	2403.17	117.88	2403.17	125.888
	2404.55	202.99	2404.55	117.87	2404.55	125.805
	2405.93	202.985	2405.93	117.865	2405.93	125.782
	2407.32	202.965	2407.32	117.85	2407.32	125.782
	2408.7	202.925	2408.7	117.84	2408.7	125.89
	2410.08	202.865	2410.08	117.82	2410.08	125.797
	2411.46	202.8	2411.46	117.795	2411.46	125.852
	2412.84	202.735	2412.84	117.76	2412.84	125.883
	2414.22	202.68	2414.22	117.73	2414.22	125.955
	2415.6	202.65	2415.6	117.69	2415.6	126
	2416.98	202.635	2416.98	117.66	2416.98	126.008
	2418.36	202.635	2418.36	117.635	2418.36	126.047
	2419.74	202.64	2419.74	117.61	2419.74	125.977
	2421.13	202.645	2421.13	117.6	2421.13	125.953
	2422.51	202.65	2422.51	117.6	2422.51	125.967
	2423.89	202.65	2423.89	117.61	2423.89	125.817
	2425.27	202.65	2425.27	117.63	2425.27	125.737
	2426.65	202.65	2426.65	117.655	2426.65	125.658
	2428.03	202.655	2428.03	117.68	2428.03	125.618
	2429.41	202.665	2429.41	117.7	2429.41	125.598
	2430.79	202.68	2430.79	117.715	2430.79	125.613
	2432.18	202.705	2432.18	117.72	2432.18	125.628
	2433.56	202.74	2433.56	117.72	2433.56	125.605
	2434.94	202.775	2434.94	117.715	2434.94	125.578
	2436.32	202.81	2436.32	117.7	2436.32	125.597
	2437.7	202.84	2437.7	117.69	2437.7	125.633
	2439.08	202.86	2439.08	117.68	2439.08	125.65
	2440.46	202.865	2440.46	117.665	2440.46	125.638
	2441.84	202.86	2441.84	117.645	2441.84	125.562
	2443.22	202.84	2443.22	117.63	2443.22	125.392
	2444.61	202.805	2444.61	117.615	2444.61	125.472
	2445.99	202.75	2445.99	117.605	2445.99	125.498
	2447.37	202.68	2447.37	117.6	2447.37	125.437
	2448.75	202.605	2448.75	117.595	2448.75	125.52
	2450.13	202.525	2450.13	117.59	2450.13	125.532
	2451.51	202.45	2451.51	117.59	2451.51	125.547
	2452.89	202.39	2452.89	117.595	2452.89	125.62
	2454.27	202.35	2454.27	117.595	2454.27	125.59
	2455.65	202.32	2455.65	117.595	2455.65	125.505
	2457.04	202.31	2457.04	117.595	2457.04	125.535
	2458.42	202.31	2458.42	117.59	2458.42	125.49
	2459.8	202.325	2459.8	117.585	2459.8	125.462
	2461.18	202.345	2461.18	117.57	2461.18	125.335
	2462.56	202.37	2462.56	117.56	2462.56	125.282
	2463.94	202.395	2463.94	117.545	2463.94	125.27
	2465.32	202.42	2465.32	117.525	2465.32	125.175
	2466.7	202.435	2466.7	117.51	2466.7	125.177
	2468.09	202.445	2468.09	117.495	2468.09	125.173
	2469.47	202.445	2469.47	117.485	2469.47	125.18
	2470.85	202.44	2470.85	117.475	2470.85	125.228
	2472.23	202.43	2472.23	117.465	2472.23	125.288
	2473.61	202.42	2473.61	117.455	2473.61	125.292
	2474.99	202.41	2474.99	117.46	2474.99	125.215
	2476.37	202.4	2476.37	117.435	2476.37	125.148
	2477.75	202.39	2477.75	117.445	2477.75	125.02
	2479.13	202.385	2479.13	117.445	2479.13	125.083
	2480.51	202.38	2480.51	117.45	2480.51	124.958
	2481.9	202.375	2481.9	117.46	2481.9	125.032
	2483.28	202.375	2483.28	117.47	2483.28	124.845
	2484.66	202.37	2484.66	117.48	2484.66	124.873
	2486.04	202.365	2486.04	117.485	2486.04	124.96
	2487.42	202.365	2487.42	117.49	2487.42	124.963
	2488.8	202.36	2488.8	117.49	2488.8	125.043
	2490.18	202.355	2490.18	117.495	2490.18	124.998
	2491.56	202.345	2491.56	117.495	2491.56	125.207
	2492.95	202.325	2492.95	117.51	2492.95	125.183
	2494.33	202.31	2494.33	117.49	2494.33	125.12
	2495.71	202.295	2495.71	117.51	2495.71	125.117
	2497.09	202.28	2497.09	117.51	2497.09	125.017
	2498.47	202.27	2498.47	117.515	2498.47	124.997
	2499.85	202.265	2499.85	117.525	2499.85	125.012
	2501.23	202.265	2501.23	117.535	2501.23	125
	2502.61	202.275	2502.61	117.545	2502.61	125.025
	2503.99	202.295	2503.99	117.56	2503.99	124.995
	2505.38	202.315	2505.38	117.565	2505.38	124.915
	2506.76	202.335	2506.76	117.575	2506.76	124.897
	2508.14	202.355	2508.14	117.57	2508.14	124.917
	2509.52	202.355	2509.52	117.565	2509.52	124.927
	2510.9	202.355	2510.9	117.555	2510.9	125.013
	2512.28	202.355	2512.28	117.54	2512.28	124.657
	2513.66	202.36	2513.66	117.53	2513.66	124.773
	2515.04	202.365	2515.04	117.525	2515.04	124.877
	2516.42	202.37	2516.42	117.51	2516.42	124.727
	2517.8	202.38	2517.8	117.5	2517.8	124.793
	2519.19	202.39	2519.19	117.495	2519.19	124.918
	2520.57	202.405	2520.57	117.485	2520.57	124.993
	2521.95	202.415	2521.95	117.48	2521.95	125.088
	2523.33	202.425	2523.33	117.475	2523.33	125.07
	2524.71	202.43	2524.71	117.46	2524.71	125.09
	2526.09	202.43	2526.09	117.455	2526.09	124.998
	2527.47	202.425	2527.47	117.455	2527.47	124.91
	2528.86	202.43	2528.86	117.445	2528.86	124.813
	2530.24	202.43	2530.24	117.44	2530.24	124.748
	2531.62	202.44	2531.62	117.435	2531.62	124.583
	2533	202.455	2533	117.435	2533	124.468
	2534.38	202.475	2534.38	117.43	2534.38	124.403
	2535.76	202.49	2535.76	117.425	2535.76	124.425
	2537.14	202.515	2537.14	117.42	2537.14	124.395
	2538.52	202.54	2538.52	117.42	2538.52	124.482
	2539.9	202.56	2539.9	117.415	2539.9	124.583
	2541.28	202.58	2541.28	117.41	2541.28	124.652
	2542.67	202.585	2542.67	117.405	2542.67	124.685
	2544.05	202.595	2544.05	117.405	2544.05	124.732
	2545.43	202.595	2545.43	117.4	2545.43	124.737
	2546.81	202.605	2546.81	117.395	2546.81	124.712
	2548.19	202.61	2548.19	117.385	2548.19	124.663
	2549.57	202.62	2549.57	117.375	2549.57	124.623
	2550.95	202.635	2550.95	117.365	2550.95	124.553
	2552.33	202.645	2552.33	117.355	2552.33	124.515
	2553.72	202.66	2553.72	117.35	2553.72	124.562
	2555.1	202.67	2555.1	117.325	2555.1	124.517
	2556.48	202.68	2556.48	117.32	2556.48	124.507
	2557.86	202.695	2557.86	117.305	2557.86	124.508
	2559.24	202.705	2559.24	117.295	2559.24	124.518
	2560.62	202.72	2560.62	117.28	2560.62	124.528
	2562	202.74	2562	117.275	2562	124.562
	2563.38	202.765	2563.38	117.265	2563.38	124.563
	2564.76	202.795	2564.76	117.255	2564.76	124.6
	2566.14	202.82	2566.14	117.25	2566.14	124.645
	2567.53	202.845	2567.53	117.24	2567.53	124.648
	2568.91	202.87	2568.91	117.24	2568.91	124.652
	2570.29	202.89	2570.29	117.24	2570.29	124.642
	2571.67	202.91	2571.67	117.245	2571.67	124.632
	2573.05	202.925	2573.05	117.255	2573.05	124.635
	2574.43	202.935	2574.43	117.26	2574.43	124.577
	2575.81	202.94	2575.81	117.27	2575.81	124.573
	2577.19	202.94	2577.19	117.27	2577.19	124.535
	2578.57	202.955	2578.57	117.27	2578.57	124.51
	2579.96	202.96	2579.96	117.28	2579.96	124.538
	2581.34	202.97	2581.34	117.27	2581.34	124.472
	2582.72	202.985	2582.72	117.255	2582.72	124.5
	2584.1	203.005	2584.1	117.24	2584.1	124.427
	2585.48	203.025	2585.48	117.23	2585.48	124.433
	2586.86	203.05	2586.86	117.215	2586.86	124.427
	2588.24	203.07	2588.24	117.215	2588.24	124.422
	2589.62	203.095	2589.62	117.16	2589.62	124.423
	2591.01	203.12	2591.01	117.175	2591.01	124.385
	2592.39	203.15	2592.39	117.145	2592.39	124.378
	2593.77	203.175	2593.77	117.125	2593.77	124.4
	2595.15	203.205	2595.15	117.105	2595.15	124.557
	2596.53	203.225	2596.53	117.085	2596.53	124.625
	2597.91	203.25	2597.91	117.065	2597.91	124.567
	2599.29	203.27	2599.29	117.045	2599.29	124.563
	2600.67	203.295	2600.67	117.03	2600.67	124.595
	2602.05	203.32	2602.05	117.01	2602.05	124.603
	2603.44	203.35	2603.44	116.99	2603.44	124.58
	2604.82	203.375	2604.82	116.975	2604.82	124.573
	2606.2	203.4	2606.2	116.955	2606.2	124.59
	2607.58	203.425	2607.58	116.935	2607.58	124.592
	2608.96	203.445	2608.96	116.92	2608.96	124.535
	2610.34	203.465	2610.34	116.905	2610.34	124.508
	2611.72	203.485	2611.72	116.89	2611.72	124.54
	2613.1	203.53	2613.1	116.89	2613.1	124.52
	2614.49	203.565	2614.49	116.875	2614.49	124.485
	2615.87	203.6	2615.87	116.875	2615.87	124.413
	2617.25	203.635	2617.25	116.865	2617.25	124.458
	2618.63	203.66	2618.63	116.86	2618.63	124.383
	2620.01	203.685	2620.01	116.85	2620.01	124.382
	2621.39	203.715	2621.39	116.85	2621.39	124.295
	2622.77	203.74	2622.77	116.85	2622.77	124.293
	2624.15	203.77	2624.15	116.85	2624.15	124.26
	2625.53	203.79	2625.53	116.855	2625.53	124.263
	2626.91	203.81	2626.91	116.86	2626.91	124.257
	2628.3	203.825	2628.3	116.87	2628.3	124.258
	2629.68	203.855	2629.68	116.87	2629.68	124.327
	2631.06	203.875	2631.06	116.87	2631.06	124.283
	2632.44	203.9	2632.44	116.87	2632.44	124.347
	2633.82	203.935	2633.82	116.875	2633.82	124.338
	2635.2	203.965	2635.2	116.875	2635.2	124.348
	2636.58	203.995	2636.58	116.865	2636.58	124.357
	2637.96	204.015	2637.96	116.86	2637.96	124.36
	2639.34	204.045	2639.34	116.85	2639.34	124.372
	2640.73	204.065	2640.73	116.835	2640.73	124.34
	2642.11	204.09	2642.11	116.82	2642.11	124.352
	2643.49	204.09	2643.49	116.8	2643.49	124.293
	2644.87	204.105	2644.87	116.785	2644.87	124.302
	2646.25	204.095	2646.25	116.76	2646.25	124.402
	2647.63	204.09	2647.63	116.75	2647.63	124.308
	2649.01	204.08	2649.01	116.735	2649.01	124.302
	2650.39	204.08	2650.39	116.725	2650.39	124.313
	2651.78	204.085	2651.78	116.715	2651.78	124.293
	2653.16	204.1	2653.16	116.715	2653.16	124.225
	2654.54	204.12	2654.54	116.715	2654.54	124.19
	2655.92	204.14	2655.92	116.715	2655.92	124.162
	2657.3	204.165	2657.3	116.715	2657.3	124.107
	2658.68	204.185	2658.68	116.71	2658.68	124.093
	2660.06	204.215	2660.06	116.71	2660.06	124.078
	2661.44	204.225	2661.44	116.705	2661.44	124.08
	2662.82	204.24	2662.82	116.7	2662.82	124.087
	2664.21	204.23	2664.21	116.69	2664.21	124.097
	2665.59	204.23	2665.59	116.69	2665.59	124.08
	2666.97	204.22	2666.97	116.68	2666.97	124.07
	2668.35	204.215	2668.35	116.67	2668.35	124.053
	2669.73	204.21	2669.73	116.665	2669.73	124.028
	2671.11	204.205	2671.11	116.655	2671.11	124.065
	2672.49	204.21	2672.49	116.65	2672.49	124.078
	2673.87	204.215	2673.87	116.64	2673.87	124.073
	2675.26	204.22	2675.26	116.635	2675.26	124.095
	2676.64	204.23	2676.64	116.63	2676.64	124.148
	2678.02	204.24	2678.02	116.63	2678.02	124.133
	2679.4	204.255	2679.4	116.625	2679.4	124.137
	2680.78	204.265	2680.78	116.62	2680.78	124.132
	2682.16	204.285	2682.16	116.62	2682.16	124.162
	2683.54	204.3	2683.54	116.62	2683.54	124.235
	2684.92	204.335	2684.92	116.62	2684.92	124.247
	2686.3	204.36	2686.3	116.62	2686.3	124.187
	2687.68	204.38	2687.68	116.625	2687.68	124.197
	2689.07	204.43	2689.07	116.635	2689.07	124.185
	2690.45	204.445	2690.45	116.645	2690.45	124.172
	2691.83	204.455	2691.83	116.66	2691.83	124.163
	2693.21	204.46	2693.21	116.67	2693.21	124.16
	2694.59	204.465	2694.59	116.68	2694.59	124.122
	2695.97	204.46	2695.97	116.685	2695.97	124.152
	2697.35	204.47	2697.35	116.69	2697.35	124.133
	2698.73	204.475	2698.73	116.69	2698.73	124.117
	2700.11	204.485	2700.11	116.69	2700.11	124.09
	2701.5	204.485	2701.5	116.695	2701.5	124.087
	2702.88	204.51	2702.88	116.7	2702.88	124.045
	2704.26	204.535	2704.26	116.71	2704.26	123.975
	2705.64	204.55	2705.64	116.715	2705.64	123.917
	2707.02	204.565	2707.02	116.725	2707.02	123.903
	2708.4	204.58	2708.4	116.735	2708.4	123.83
	2709.78	204.59	2709.78	116.755	2709.78	123.808
	2711.16	204.6	2711.16	116.775	2711.16	123.77
	2712.55	204.615	2712.55	116.8	2712.55	123.883
	2713.93	204.63	2713.93	116.83	2713.93	123.755
	2715.31	204.65	2715.31	116.855	2715.31	123.755
	2716.69	204.67	2716.69	116.885	2716.69	123.753
	2718.07	204.685	2718.07	116.915	2718.07	123.795
	2719.45	204.7	2719.45	116.94	2719.45	123.735
	2720.83	204.715	2720.83	116.96	2720.83	123.71
	2722.21	204.745	2722.21	116.985	2722.21	123.693
	2723.59	204.775	2723.59	117.01	2723.59	123.762
	2724.97	204.805	2724.97	117.045	2724.97	123.765
	2726.36	204.85	2726.36	117.085	2726.36	123.758
	2727.74	204.885	2727.74	117.12	2727.74	123.78
	2729.12	204.91	2729.12	117.16	2729.12	123.787
	2730.5	204.935	2730.5	117.2	2730.5	123.775
	2731.88	204.955	2731.88	117.25	2731.88	123.785
	2733.26	204.975	2733.26	117.3	2733.26	123.738
	2734.64	204.985	2734.64	117.355	2734.64	123.832
	2736.02	204.995	2736.02	117.41	2736.02	123.752
	2737.41	205.01	2737.41	117.455	2737.41	123.847
	2738.79	205.03	2738.79	117.515	2738.79	123.708
	2740.17	205.055	2740.17	117.575	2740.17	123.755
	2741.55	205.105	2741.55	117.62	2741.55	123.698
	2742.93	205.2	2742.93	117.685	2742.93	123.7
	2744.31	205.255	2744.31	117.74	2744.31	123.698
	2745.69	205.36	2745.69	117.795	2745.69	123.648
	2747.07	205.485	2747.07	117.875	2747.07	123.617
	2748.45	205.64	2748.45	117.945	2748.45	123.59
	2749.84	205.69	2749.84	118.025	2749.84	123.558
	2751.22	205.795	2751.22	118.105	2751.22	123.578
	2752.6	205.905	2752.6	118.18	2752.6	123.587
	2753.98	205.915	2753.98	118.285	2753.98	123.547
	2755.36	205.925	2755.36	118.365	2755.36	123.6
	2756.74	205.925	2756.74	118.51	2756.74	123.573
[truncated: 819 more rows]

## Sheet: Figure S1
Figure S1	Measurement results of time-dependent contact angle (θ ) and radius (R) of CNC dispersed evaporating droplet.
	Time (s)	Contact angle (°)		Time (s)	Radius (μm)
	2	32.367		2	1478.5
	8	30.93		8	1474.5
	14	29.7084		14	1470
	20	28.4178		20	1468.5
	26	27.3842		26	1464.5
	32	26.4036		32	1451.5
	38	25.5207		38	1414
	44	24.7501		44	1407.5
	50	23.9895		50	1396.5
	56	23.0955		56	1390
	62	21.8328		62	1347
	68	21.0781		68	1328
	74	20.3361		74	1310
	80	19.1805		80	1297.5
	86	18.403		86	1280.5
	92	17.7798		92	1272
	98	16.9064		98	1258
	104	16.5169		104	1246.5
	110	15.5339		110	1231.5
	116	17.4967		116	1223
	122	15.7628		122	1200.5
	128	16.0588		128	1187.5
	134	16.1425		134	1179.5
	140	15.8924		140	1174
	146	15.3686		146	1147.5
	152	15.1947		152	1130.5
	158	16.4034		158	1109
	164	16.5237		164	1101
	170	16.7068		170	1080
	176	15.4256		176	1071.5
	182	15.459		182	1060.5
	188	16.0276		188	1045.5
	194	15.4109		194	1036
	200	15.4139		200	1025
	206	15.0651		206	1017
	212	14.6523		212	1005.5
	218	15.6135		218	988.5
	224	15.8272		224	979
	230	15.7881		230	959
	236	14.3285		236	950.5
	242	14.0752		242	926
	248	13.877		248	913.5
	254	13.6019		254	890.5
	260	13.5809		260	873
	266	13.1071		266	857.5
	272	12.776		272	826.5
	278	12.3866		278	817
	284	12.341		284	784
	290	11.7964		290	769.5
	296	11.1564		296	739.5
	302	11.1897		302	718.5
	308	10.9717		308	701.5
	314	10.9621		314	666
	320	10.5393		320	658
	326	10.5047		326	618.5
	332	10.389		332	605.5
	338	10.125		338	579
	344	9.462		344	565
	350	9.866		350	541.5
	356	8.973		356	515
	362	9.462		362	497.5
	368	8.13		368	478
	374	8.316		374	427.5
	380	8.941		380	372.5
	386	7.263		386	321.5
	392	5.205		392	293.5
	398	4.62		398	244
	404	3.539		404	162.5

## Sheet: Figure S4
Figure S4	Characterization of CNC particles and CNC films by Atomic Force Microscope (AFM)
	CNCs in DI water						CNCs in MeOH and DI water
	Length (nm)	Number of crystals	Width (nm)	Number of crystals	Height (nm)	Number of crystals	Length (nm)	Number of crystals	Width (nm)	Number of crystals	Height (nm)	Number of crystals
	0	0	0	0	0.25	0	10.3125	0	0	0	0.25	0
	20	0	2	0	0.75	0	30.9375	19	2	0	0.75	0
	40	5	4	0	1.25	0	51.5625	75	4	0	1.25	0
	60	56	6	1	1.75	0	72.1875	93	6	0	1.75	0
	80	83	8	1	2.25	5	92.8125	86	8	0	2.25	0
	100	123	10	2	2.75	9	113.438	97	10	0	2.75	1
	120	70	12	3	3.25	22	134.063	66	12	4	3.25	9
	140	62	14	14	3.75	27	154.688	49	14	17	3.75	12
	160	51	16	33	4.25	44	175.313	20	16	43	4.25	30
	180	31	18	58	4.75	39	195.938	12	18	62	4.75	33
	200	17	20	57	5.25	36	216.563	2	20	61	5.25	37
	220	4	22	62	5.75	31	237.188	1	22	63	5.75	22
	240	1	24	53	6.25	20	257.813	0	24	62	6.25	23
	260	3	26	47	6.75	17	278.438	0	26	49	6.75	14
	280	0	28	27	7.25	10	299.063	0	28	34	7.25	9
	300	1	30	36	7.75	9	319.688	2	30	32	7.75	9
	Total	507	32	22	8.25	5	Total	522	32	18	8.25	5
			34	16	8.75	2			34	20	8.75	2
			36	9	9.25	2			36	12	9.25	1
			38	4	9.75	1			38	14	9.75	1
			40	6	Total	279			40	8	10.25	2
			42	2					42	4	10.75	0
			44	2					44	4	11.25	0
			46	0					46	0	11.75	0
			48	2					48	2	12.25	0
			50	1					50	2	12.75	0
			52	1					52	1	13.25	0
			54	0					54	0	13.75	0
			Total	459					56	1	14.25	0
									58	0	14.75	0
									60	2	15.25	0
									62	3	15.75	0
									Total	518	16.25	0
											16.75	0
											17.25	0
											17.75	0
											18.25	0
											18.75	0
											19.25	0
											19.75	0
											Total	210

## Sheet: Figure S5c
Figure S5c	Micro-particle image velocimetry (μ-PIV) results for the evaporation of droplets containing a mixture of 70% MeOH and 30% DI water by volume, with 3.40 wt% CNCs and 0.28 wt% GNRs
	Time (s)	Average speed (m/s)
	1	2.075e-06
	2	1.594e-06
	3	1.886e-06
	4	1.708e-06
	5	1.463e-06
	6	1.455e-06
	7	1.443e-06
	8	1.494e-06
	9	1.374e-06
	10	1.318e-06
	11	1.44e-06
	12	1.424e-06
	13	1.36e-06
	14	1.403e-06
	15	1.358e-06
	16	1.272e-06
	17	1.49e-06
	18	1.471e-06
	19	1.29e-06
	20	1.405e-06
	21	1.288e-06
	22	1.44e-06
	23	1.342e-06
	24	1.383e-06
	25	1.549e-06
	26	1.497e-06
	27	1.442e-06
	28	1.311e-06
	29	1.225e-06
	30	1.318e-06
	31	1.161e-06
	32	1.253e-06
	33	1.272e-06
	34	1.678e-06
	35	1.494e-06
	36	1.047e-06
	37	1.112e-06
	38	1.16e-06
	39	1.263e-06
	40	1.526e-06
	41	8.37e-07
	42	1.137e-06
	43	1.255e-06
	44	8.43e-07
	45	1.129e-06
	46	9.47e-07
	47	9.11e-07
	48	9.05e-07
	49	1.436e-06
	50	8.6e-07
	51	1.06e-06
	52	1.063e-06
	53	7.45e-07
	54	1.127e-06
	55	8.62e-07
	56	9.06e-07
	57	9.76e-07
	58	1.015e-06
	59	1.243e-06
	60	9.31e-07
	61	8.01e-07
	62	9.99e-07
	63	9.92e-07
	64	9.55e-07
	65	9.85e-07
	66	9.84e-07
	67	5.96e-07
	68	9.77e-07
	69	7.9e-07
	70	7.75e-07
	71	6.31e-07
	72	7.34e-07
	73	7.07e-07
	74	8.05e-07
	75	8.49e-07
	76	4.97e-07
	77	7.74e-07
	78	6.87e-07
	79	7.49e-07
	80	1.094e-06
	81	8.5e-07
	82	7.5e-07
	83	7.81e-07
	84	8.1e-07
	85	8.14e-07
	86	8.44e-07
	87	1.108e-06
	88	6.97e-07
	89	7.03e-07
	90	7.36e-07
	91	5.15e-07
	92	6.34e-07
	93	6.42e-07
	94	6.55e-07
	95	8.73e-07
	96	7.72e-07
	97	8.18e-07
	98	5.84e-07
	99	6.48e-07
	100	8.83e-07
	101	5.09e-07
	102	5.66e-07
	103	6.83e-07
	104	7.08e-07
	105	6.8e-07
	106	9.19e-07
	107	5.81e-07
	108	6.63e-07
	109	8.63e-07
	110	5.46e-07
	111	8.93e-07
	112	6.93e-07
	113	7.31e-07
	114	5.47e-07
	115	7.28e-07
	116	6.28e-07
	117	5.33e-07
	118	6.08e-07
	119	6.34e-07
	120	7.06e-07
	121	4.92e-07
	122	4.08e-07
	123	6.02e-07
	124	5.94e-07
	125	5.03e-07
	126	7.2e-07
	127	5.18e-07
	128	8.09e-07
	129	4.68e-07
	130	7.37e-07
	131	5.51e-07
	132	6.64e-07
	133	5.14e-07
	134	5.98e-07
	135	4.76e-07
	136	6.05e-07
	137	7.51e-07
	138	6.4e-07
	139	6.19e-07
	140	5.3e-07
	141	7.06e-07
	142	7.26e-07
	143	9.1e-07
	144	8.36e-07
	145	6.43e-07
	146	6.23e-07
	147	7.24e-07
	148	6.78e-07
	149	5.64e-07
	150	1.168e-06
	151	7.81e-07
	152	6.07e-07
	153	6.54e-07
	154	7.15e-07
	155	7.22e-07
	156	5.45e-07
	157	7.38e-07
	158	8.61e-07
	159	6.74e-07
	160	5.57e-07
	161	6.9e-07
	162	6.65e-07
	163	7.02e-07
	164	5.88e-07
	165	5.48e-07
	166	1.001e-06
	167	5.66e-07
	168	5.3e-07
	169	5.91e-07
	170	8.18e-07
	171	5.49e-07
	172	8.72e-07
	173	6.11e-07
	174	5.1e-07
	175	8.8e-07
	176	5.72e-07
	177	5.63e-07
	178	5.29e-07
	179	9.76e-07
	180	6.04e-07
	181	6.6e-07
	182	8.78e-07
	183	4.8e-07
	184	6.74e-07
	185	6.2e-07
	186	5.2e-07
	187	6.55e-07
	188	6.35e-07
	189	5.24e-07
	190	5.9e-07
	191	9.65e-07
	192	5.94e-07
	193	6.26e-07
	194	5.5e-07
	195	8.29e-07
	196	6.91e-07
	197	7.3e-07
	198	7.81e-07
	199	7e-07
	200	5.09e-07
	201	7.11e-07
	202	7.02e-07
	203	7.9e-07
	204	9.2e-07
	205	5.86e-07
	206	8.24e-07
	207	5.79e-07
	208	6.47e-07
	209	6.37e-07
	210	5.32e-07
	211	5.24e-07
	212	5.37e-07
	213	4.86e-07
	214	4.51e-07
	215	5.37e-07
	216	6.1e-07
	217	5.54e-07
	218	5.27e-07
	219	5.56e-07
	220	4.79e-07
	221	4.81e-07
	222	6.6e-07
	223	5.92e-07
	224	5.03e-07
	225	4.6e-07
	226	5.9e-07
	227	7.57e-07
	228	6.43e-07
	229	5.47e-07
	230	5.81e-07
	231	5.87e-07
	232	4.58e-07
	233	5.64e-07
	234	5.03e-07
	235	5.66e-07
	236	5.91e-07
	237	4.58e-07
	238	5.51e-07
	239	5.86e-07
	240	5.03e-07
	241	4.63e-07
	242	5.31e-07
	243	5.25e-07
	244	5.98e-07
	245	5.22e-07
	246	3.49e-07
	247	4.58e-07
	248	4.55e-07
	249	7.01e-07
	250	3.79e-07
	251	3.33e-07
	252	5.29e-07
	253	3.9e-07
	254	4.52e-07
	255	3.62e-07
	256	4.56e-07
	257	5.26e-07
	258	3.98e-07
	259	5.58e-07
	260	5.05e-07
	261	6.04e-07
	262	3.74e-07
	263	3.93e-07
	264	3.27e-07
	265	4.4e-07
	266	4.27e-07
	267	5.04e-07
	268	4.55e-07
	269	5.85e-07
	270	4.17e-07
	271	3.89e-07
	272	2.9e-07
	273	2.95e-07
	274	4.08e-07
	275	4.38e-07
	276	3.38e-07
	277	3.96e-07
	278	5.12e-07
	279	3.74e-07
	280	5.99e-07
	281	3.46e-07
	282	3.43e-07
	283	4.3e-07
	284	4.15e-07
	285	3.88e-07
	286	3.44e-07
	287	3.93e-07
	288	3.87e-07
	289	3.06e-07
	290	4.67e-07
	291	3.68e-07
	292	5.46e-07
	293	4.29e-07
	294	5.14e-07
	295	4.31e-07
	296	3.46e-07
	297	2.42e-07
	298	5.33e-07
	299	4.6e-07
	300	3.76e-07
	301	4.36e-07
	302	5.74e-07
	303	4.99e-07
	304	4.39e-07
	305	4.1e-07
	306	4.52e-07
	307	4.83e-07
	308	5.58e-07
	309	3.84e-07
	310	3.61e-07
	311	3.78e-07
	312	2.62e-07
	313	3.19e-07
	314	4.18e-07
	315	3.16e-07
	316	3.59e-07
	317	2.01e-07
	318	3.51e-07
	319	3.95e-07
	320	3.84e-07
	321	2.74e-07
	322	3.52e-07
	323	2.81e-07
	324	4.87e-07
	325	5.84e-07
	326	3.86e-07
	327	3.26e-07
	328	4.57e-07
	329	3.44e-07
	330	4.77e-07
	331	5.83e-07
	332	3.46e-07
	333	3.14e-07
	334	4.71e-07
	335	5.56e-07
	336	5.16e-07
	337	3.76e-07
	338	4.43e-07
	339	6.13e-07
	340	4.83e-07
	341	4.4e-07
	342	5.52e-07
	343	2.88e-07
	344	3.36e-07
	345	4.12e-07
	346	3.96e-07
	347	4.74e-07
	348	4.43e-07
	349	3.89e-07
	350	3.15e-07
	351	3.45e-07
	352	3.47e-07
	353	2.92e-07
	354	4.56e-07
	355	2.29e-07
	356	2.54e-07
	357	2.62e-07
	358	2.79e-07
	359	5.6e-07
	360	5.64e-07
	361	4.77e-07
	362	3.04e-07
	363	2.43e-07
	364	3.43e-07
	365	4.17e-07
	366	3.79e-07
	367	1.77e-07
	368	3.43e-07
	369	3.02e-07
	370	2.75e-07
	371	4.52e-07
	372	4.7e-07
	373	4.54e-07
	374	4.75e-07
	375	4.56e-07
	376	4e-07
	377	4.41e-07
	378	2.85e-07
	379	3.01e-07
	380	3.83e-07
	381	3.25e-07
	382	3.74e-07
	383	4.62e-07
	384	4.64e-07
	385	3.91e-07
	386	4.2e-07
	387	2.59e-07
	388	5.73e-07
	389	3.88e-07
	390	3.57e-07
	391	2.25e-07
	392	4.35e-07
	393	5.48e-07
	394	3.5e-07
	395	3.54e-07
	396	6.67e-07
	397	3.3e-07
	398	4.02e-07
	399	3.25e-07
	400	4.14e-07
	401	5.29e-07
	402	2.78e-07
	403	3.08e-07
	404	4.25e-07
	405	2.04e-07
	406	3.39e-07
	407	4.16e-07
	408	3.04e-07
	409	3.02e-07
	410	3.52e-07
	411	3.89e-07
	412	4.92e-07
	413	3.72e-07
	414	4.97e-07
	415	5.55e-07
	416	5.75e-07
	417	4.26e-07
	418	2.97e-07
	419	2.74e-07
	420	3.38e-07
	421	2.81e-07
	422	2.25e-07
	423	3.6e-07
	424	2.7e-07
	425	3e-07
	426	2.51e-07
	427	3.85e-07
	428	2.58e-07
	429	2.25e-07
	430	2.63e-07
	431	3.12e-07
	432	3.67e-07
	433	5.56e-07
	434	4.48e-07
	435	4.39e-07

## Sheet: Figure S5d
Figure S5d	Time-dependent self-dewetting speed Ud of droplets containing a mixture of 70% MeOH and 30% DI water by volume, with 3.40 wt% CNCs and 0.28 wt% GNRs
	Time (s)	t=0 s		0<t/te<0.25		0.25<t/te<0.5		0.5<t/te<0.75		0.75<t/te<1
	Sample 1	51.76	um	168.728	um	411.473	um	678.182	um	544.87	um
	Sample 2	49.361	um	151.987	um	412.649	um	650.524	um	572.528	um
	Sample 3	59.58	um	184.091	um	393.438	um	743.784	um	479.268	um
	Sample 4	33.307	um	172.146	um	397.787	um	699.021	um	524.031	um
	Average	48.502	um	169.238	um	403.837	um	692.878	um	530.175	um
	Moving distance			120.736	um	234.599	um	289.041	um	530.175	um
	Average speed			1.15814	um/s	2.25035	um/s	2.77258	um	5.08561	um
	Maximum speed			1.30061	um/s	2.33488	um/s	3.26088	um	5.49188	um
	Minimum speed			0.992662	um/s	2.1506	um/s	2.3663	um	4.5973	um

## Sheet: Figure S5e
Figure S5e	Relative speed ratio (= Ud/Uc) of Supplementary Fig. 5a and b
													Uc
	Maximum	1.30061		23.3488		32.6088		54.9188				~	0.1	um/s	MeOH not remaining
	Average	1.15814		22.5035		27.7258		50.8561				~	1	um/s	MeOH remaining
	Minimum	0.992662		21.506		23.663		45.973

## Sheet: Figure S5f
Figure S5f	Film thickness profiles along the vertical and harizental lines
	Vertical		Harizental
	X(μm)	Z(μm)	X(μm)	Z(μm)
	0	265.751	0	269.6
	2.762	265.742	2.762	269.62
	5.525	265.732	5.525	269.633
	8.287	265.722	8.287	269.645
	11.049	265.712	11.049	269.655
	13.811	265.71	13.811	269.66
	16.574	265.699	16.574	269.66
	19.336	265.685	19.336	269.658
	22.098	265.675	22.098	269.658
	24.86	265.66	24.86	269.648
	27.623	265.645	27.623	269.635
	30.385	265.631	30.385	269.63
	33.147	265.622	33.147	269.63
	35.909	265.624	35.909	269.633
	38.672	265.63	38.672	269.645
	41.434	265.641	41.434	269.663
	44.196	265.656	44.196	269.67
	46.959	265.663	46.959	269.673
	49.721	265.671	49.721	269.67
	52.483	265.669	52.483	269.673
	55.245	265.672	55.245	269.673
	58.008	265.694	58.008	269.67
	60.77	265.715	60.77	269.663
	63.532	265.734	63.532	269.643
	66.294	265.749	66.294	269.608
	69.057	265.763	69.057	269.59
	71.819	265.774	71.819	269.413
	74.581	265.784	74.581	162.153
	77.343	265.801	77.343	269.695
	80.106	265.827	80.106	269.59
	82.868	265.851	82.868	269.578
	85.63	265.867	85.63	269.565
	88.393	265.899	88.393	269.558
	91.155	265.921	91.155	269.553
	93.917	265.953	93.917	269.56
	96.679	265.98	96.679	269.578
	99.442	266.015	99.442	269.588
	102.204	266.046	102.204	269.59
	104.966	266.059	104.966	269.585
	107.728	266.058	107.728	269.57
	110.491	266.053	110.491	269.56
	113.253	266.051	113.253	269.575
	116.015	266.055	116.015	269.585
	118.777	266.055	118.777	269.59
	121.54	266.054	121.54	269.57
	124.302	266.045	124.302	269.535
	127.064	266.041	127.064	269.435
	129.827	266.033	129.827	269.415
	132.589	266.028	132.589	269.605
	135.351	266.018	135.351	269.608
	138.113	265.998	138.113	269.563
	140.876	265.985	140.876	269.525
	143.638	265.976	143.638	269.5
	146.4	265.981	146.4	269.485
	149.162	265.991	149.162	269.493
	151.925	266	151.925	269.515
	154.687	265.994	154.687	269.535
	157.449	265.969	157.449	269.54
	160.211	265.935	160.211	269.538
	162.974	265.895	162.974	269.533
	165.736	265.86	165.736	269.528
	168.498	265.829	168.498	269.518
	171.26	265.806	171.26	269.505
	174.023	265.801	174.023	269.5
	176.785	265.791	176.785	269.493
	179.547	265.78	179.547	269.495
	182.31	265.781	182.31	269.565
	185.072	265.786	185.072	269.568
	187.834	265.796	187.834	269.548
	190.596	265.81	190.596	269.363
	193.359	265.825	193.359	269.403
	196.121	265.839	196.121	269.535
	198.883	265.844	198.883	269.498
	201.645	265.855	201.645	269.483
	204.408	265.885	204.408	269.483
	207.17	265.91	207.17	269.468
	209.932	265.94	209.932	269.463
	212.694	265.973	212.694	269.455
	215.457	266.011	215.457	269.458
	218.219	266.053	218.219	269.455
	220.981	266.103	220.981	269.458
	223.744	266.155	223.744	269.455
	226.506	266.188	226.506	269.458
	229.268	266.218	229.268	269.46
	232.03	266.249	232.03	269.625
	234.793	266.288	234.793	269.458
	237.555	266.313	237.555	269.665
	240.317	266.338	240.317	269.533
	243.079	266.351	243.079	269.498
	245.842	266.346	245.842	269.475
	248.604	266.336	248.604	269.433
	251.366	266.316	251.366	269.41
	254.128	266.303	254.128	269.408
	256.891	266.296	256.891	269.408
	259.653	266.293	259.653	269.405
	262.415	266.283	262.415	269.4
	265.178	266.273	265.178	269.393
	267.94	266.263	267.94	269.385
	270.702	266.241	270.702	269.368
	273.464	266.221	273.464	269.348
	276.227	266.206	276.227	269.333
	278.989	266.206	278.989	269.32
	281.751	266.22	281.751	269.315
	284.513	266.232	284.513	269.32
	287.276	266.198	287.276	269.323
	290.038	265.967	290.038	269.378
	292.8	266.17	292.8	269.375
	295.562	266.146	295.562	269.383
	298.325	266.116	298.325	269.395
	301.087	266.091	301.087	269.408
	303.849	266.094	303.849	269.395
	306.612	266.107	306.612	269.383
	309.374	266.116	309.374	269.36
	312.136	266.117	312.136	269.345
	314.898	266.127	314.898	269.343
	317.661	266.132	317.661	269.348
	320.423	266.144	320.423	269.358
	323.185	266.18	323.185	269.36
	325.947	266.206	325.947	269.36
	328.71	256.355	328.71	269.358
	331.472	261.211	331.472	269.355
	334.234	266.252	334.234	269.353
	336.996	266.276	336.996	269.348
	339.759	266.36	339.759	269.348
	342.521	266.518	342.521	269.353
	345.283	266.8	345.283	269.358
	348.046	267.72	348.046	269.358
	350.808	268.239	350.808	269.365
	353.57	268.131	353.57	269.378
	356.332	268.271	356.332	269.39
	359.095	268.459	359.095	269.39
	361.857	268.658	361.857	269.395
	364.619	268.824	364.619	269.405
	367.381	269.245	367.381	269.395
	370.144	269.482	370.144	269.38
	372.906	269.473	372.906	269.365
	375.668	269.727	375.668	269.348
	378.43	270.039	378.43	269.345
	381.193	270.19	381.193	269.34
	383.955	270.291	383.955	269.333
	386.717	270.335	386.717	269.323
	389.48	270.601	389.48	269.325
	392.242	271.04	392.242	269.323
	395.004	271.2	395.004	269.32
	397.766	271.237	397.766	269.323
	400.529	271.153	400.529	269.323
	403.291	271.111	403.291	269.315
	406.053	271.184	406.053	269.305
	408.815	271.17	408.815	269.288
	411.578	271.191	411.578	269.26
	414.34	271.357	414.34	269.198
	417.102	271.536	417.102	215.67
	419.864	271.676	419.864	269.425
	422.627	271.604	422.627	269.378
	425.389	271.62	425.389	269.34
	428.151	271.485	428.151	269.328
	430.913	271.433	430.913	269.328
	433.676	271.48	433.676	269.33
	436.438	271.426	436.438	269.335
	439.2	271.704	439.2	269.338
	441.963	271.733	441.963	269.335
	444.725	271.854	444.725	269.325
	447.487	271.939	447.487	269.31
	450.249	272.026	450.249	269.293
	453.012	271.945	453.012	269.303
	455.774	271.945	455.774	269.293
	458.536	271.856	458.536	269.298
	461.298	272.041	461.298	269.288
	464.061	271.971	464.061	269.28
	466.823	272.069	466.823	269.275
	469.585	272.071	469.585	269.275
	472.347	272.051	472.347	269.27
	475.11	272.14	475.11	269.265
	477.872	272.264	477.872	269.25
	480.634	272.198	480.634	269.238
	483.397	272.42	483.397	269.23
	486.159	272.435	486.159	269.23
	488.921	272.374	488.921	269.23
	491.683	272.309	491.683	269.233
	494.446	272.262	494.446	269.225
	497.208	272.522	497.208	269.213
	499.97	272.545	499.97	269.205
	502.732	272.676	502.732	269.208
	505.495	272.818	505.495	269.208
	508.257	272.759	508.257	269.225
	511.019	272.711	511.019	269.233
	513.781	272.639	513.781	269.243
	516.544	272.695	516.544	269.24
	519.306	272.751	519.306	269.235
	522.068	272.76	522.068	269.218
	524.831	272.711	524.831	269.198
	527.593	272.61	527.593	269.178
	530.355	272.731	530.355	269.178
	533.117	272.831	533.117	269.183
	535.88	273.169	535.88	269.255
	538.642	273.244	538.642	269.35
	541.404	273.124	541.404	269.398
	544.166	272.976	544.166	269.33
	546.929	272.824	546.929	269.268
	549.691	272.562	549.691	269.245
	552.453	272.591	552.453	269.223
	555.215	272.624	555.215	269.198
	557.978	272.637	557.978	269.178
	560.74	272.599	560.74	269.17
	563.502	272.374	563.502	269.163
	566.265	272.5	566.265	269.153
	569.027	272.561	569.027	269.148
	571.789	272.569	571.789	269.148
	574.551	272.589	574.551	269.148
	577.314	272.585	577.314	269.138
	580.076	272.519	580.076	269.143
	582.838	272.461	582.838	269.145
	585.6	272.315	585.6	269.145
	588.363	272.218	588.363	269.15
	591.125	272.5	591.125	269.14
	593.887	272.481	593.887	269.125
	596.649	272.336	596.649	269.125
	599.412	272.236	599.412	269.125
	602.174	272.182	602.174	269.123
	604.936	272.325	604.936	269.128
	607.699	272.464	607.699	269.14
	610.461	272.384	610.461	269.16
	613.223	272.352	613.223	269.18
	615.985	272.224	615.985	269.148
	618.748	272.174	618.748	215.675
	621.51	272.165	621.51	269.15
	624.272	272.214	624.272	269.168
	627.034	272.203	627.034	269.27
	629.797	272.242	629.797	269.423
	632.559	272.236	632.559	269.498
	635.321	272.26	635.321	275.25
	638.083	272.408	638.083	277.508
	640.846	272.511	640.846	276.28
	643.608	272.85	643.608	274.693
	646.37	273.102	646.37	276.34
	649.133	273.157	649.133	276.873
	651.895	273.204	651.895	277.118
	654.657	273.019	654.657	277.485
	657.419	272.739	657.419	277.588
	660.182	272.685	660.182	277.77
	662.944	272.674	662.944	277.473
	665.706	272.754	665.706	277.775
	668.468	272.705	668.468	278.108
	671.231	272.793	671.231	278.338
	673.993	272.909	673.993	277.858
	676.755	273.028	676.755	277.763
	679.517	273.01	679.517	278.025
	682.28	272.979	682.28	278.04
	685.042	272.864	685.042	278.023
	687.804	272.735	687.804	278.11
	690.567	272.736	690.567	278.15
	693.329	272.727	693.329	277.558
	696.091	272.773	696.091	277.22
	698.853	272.735	698.853	277.388
	701.616	272.788	701.616	277.393
	704.378	272.884	704.378	277.87
	707.14	273.179	707.14	277.613
	709.902	273.316	709.902	277.428
	712.665	273.029	712.665	277.183
	715.427	272.894	715.427	276.878
	718.189	272.85	718.189	276.423
	720.951	272.695	720.951	276.018
	723.714	272.719	723.714	276.078
	726.476	272.769	726.476	276.193
	729.238	272.798	729.238	276.343
	732	272.833	732	276.493
	734.763	272.918	734.763	276.515
	737.525	272.934	737.525	276.32
	740.287	272.993	740.287	275.925
	743.05	272.994	743.05	275.573
	745.812	273.11	745.812	275.435
	748.574	273.093	748.574	275.53
	751.336	273.109	751.336	275.645
	754.099	273.204	754.099	275.67
	756.861	273.133	756.861	275.875
	759.623	273.047	759.623	276.035
	762.385	273.013	762.385	276.18
	765.148	272.938	765.148	275.808
	767.91	272.902	767.91	275.568
	770.672	272.805	770.672	275.2
	773.434	272.881	773.434	275.09
	776.197	273.059	776.197	275.135
	778.959	273.22	778.959	275.153
	781.721	273.329	781.721	275.24
	784.484	273.27	784.484	275.195
	787.246	273.229	787.246	275.18
	790.008	273.186	790.008	275.2
	792.77	273.266	792.77	275.143
	795.533	273.286	795.533	274.913
	798.295	273.191	798.295	274.813
	801.057	273.125	801.057	274.883
	803.819	273.314	803.819	275.053
	806.582	273.35	806.582	275.23
	809.344	273.264	809.344	275.138
	812.106	273.186	812.106	274.988
	814.868	273.208	814.868	274.965
	817.631	273.388	817.631	275.063
	820.393	273.464	820.393	275.23
	823.155	273.505	823.155	275.165
	825.918	273.527	825.918	275.27
	828.68	273.428	828.68	275.195
	831.442	273.344	831.442	275.03
	834.204	273.316	834.204	274.965
	836.967	273.32	836.967	274.92
	839.729	273.278	839.729	274.815
	842.491	273.283	842.491	274.655
	845.253	273.37	845.253	274.528
	848.016	273.401	848.016	274.493
	850.778	273.434	850.778	274.773
	853.54	273.422	853.54	275.198
	856.302	273.419	856.302	275.315
	859.065	273.446	859.065	275.255
	861.827	273.641	861.827	275.12
	864.589	273.599	864.589	274.988
	867.352	273.502	867.352	274.995
	870.114	273.45	870.114	274.803
	872.876	273.535	872.876	274.688
	875.638	273.639	875.638	274.565
	878.401	273.558	878.401	274.585
	881.163	273.535	881.163	274.655
	883.925	273.491	883.925	274.868
	886.687	273.419	886.687	274.818
	889.45	273.37	889.45	274.663
	892.212	273.326	892.212	274.693
	894.974	273.418	894.974	274.855
	897.736	273.436	897.736	274.858
	900.499	273.555	900.499	274.808
	903.261	273.601	903.261	274.79
	906.023	273.539	906.023	274.878
	908.786	273.575	908.786	275.208
	911.548	273.596	911.548	275.278
	914.31	273.644	914.31	275.198
	917.072	273.715	917.072	274.95
	919.835	273.691	919.835	275.133
	922.597	273.854	922.597	275.2
	925.359	273.857	925.359	275.068
	928.121	273.846	928.121	274.718
	930.884	273.727	930.884	274.56
	933.646	273.639	933.646	274.683
	936.408	273.664	936.408	275.048
	939.17	273.578	939.17	275.288
	941.933	273.585	941.933	275.325
	944.695	273.596	944.695	275.138
	947.457	273.591	947.457	275.053
	950.22	273.573	950.22	274.995
	952.982	273.549	952.982	274.923
	955.744	273.478	955.744	274.978
	958.506	273.429	958.506	274.703
	961.269	273.375	961.269	274.51
	964.031	273.439	964.031	274.413
	966.793	273.562	966.793	274.625
	969.555	273.635	969.555	274.953
	972.318	273.682	972.318	275.503
	975.08	273.699	975.08	275.473
	977.842	273.77	977.842	275.338
	980.604	273.809	980.604	275.003
	983.367	273.834	983.367	274.928
	986.129	273.725	986.129	274.93
	988.891	273.568	988.891	275.023
	991.653	273.58	991.653	275.05
	994.416	273.691	994.416	275.105
	997.178	273.771	997.178	275.155
	999.94	273.826	999.94	275.233
	1002.7	273.801	1002.7	275.268
	1005.47	273.844	1005.47	275.315
	1008.23	273.78	1008.23	275.203
	1010.99	273.75	1010.99	275.025
	1013.75	273.776	1013.75	274.885
	1016.51	273.842	1016.51	274.968
	1019.28	273.968	1019.28	275.2
	1022.04	274.041	1022.04	275.523
	1024.8	274.1	1024.8	275.558
	1027.56	273.848	1027.56	275.51
	1030.33	273.825	1030.33	275.325
	1033.09	273.95	1033.09	275.195
	1035.85	274.09	1035.85	275.078
	1038.61	274.324	1038.61	275.283
	1041.37	274.406	1041.37	275.41
	1044.14	274.459	1044.14	275.435
	1046.9	274.41	1046.9	275.395
	1049.66	274.289	1049.66	275.243
	1052.42	273.789	1052.42	275.288
	1055.19	273.629	1055.19	275.408
	1057.95	273.795	1057.95	275.47
	1060.71	274.148	1060.71	275.45
	1063.47	274.313	1063.47	275.385
	1066.23	274.109	1066.23	275.228
	1069	273.855	1069	275.168
	1071.76	273.701	1071.76	275.2
	1074.52	273.79	1074.52	275.285
	1077.28	273.907	1077.28	275.155
	1080.05	273.901	1080.05	275.123
	1082.81	273.799	1082.81	275.153
	1085.57	273.669	1085.57	275.228
	1088.33	273.78	1088.33	275.383
	1091.1	273.796	1091.1	275.278
	1093.86	273.715	1093.86	275.095
	1096.62	273.521	1096.62	275.118
	1099.38	273.404	1099.38	275.225
	1102.14	273.522	1102.14	275.33
	1104.91	273.529	1104.91	275.368
	1107.67	273.688	1107.67	275.353
	1110.43	273.721	1110.43	275.203
	1113.19	273.64	1113.19	275.37
	1115.95	273.608	1115.95	275.548
	1118.72	273.651	1118.72	275.758
	1121.48	273.646	1121.48	276.063
	1124.24	273.642	1124.24	275.908
	1127.01	273.629	1127.01	275.835
	1129.77	273.594	1129.77	275.54
	1132.53	273.659	1132.53	275.4
	1135.29	273.744	1135.29	275.168
	1138.05	273.86	1138.05	274.783
	1140.82	273.922	1140.82	274.56
	1143.58	273.939	1143.58	274.41
	1146.34	273.849	1146.34	274.61
	1149.1	273.89	1149.1	274.693
	1151.87	273.991	1151.87	274.88
	1154.63	274.113	1154.63	274.915
	1157.39	274.225	1157.39	274.845
	1160.15	274.145	1160.15	274.983
	1162.91	274.099	1162.91	275.275
	1165.68	274.067	1165.68	275.428
	1168.44	273.986	1168.44	275.43
	1171.2	273.894	1171.2	275.238
	1173.96	273.807	1173.96	274.99
	1176.72	273.675	1176.72	274.873
	1179.49	273.732	1179.49	274.963
	1182.25	273.851	1182.25	275.053
	1185.01	274.115	1185.01	275.108
	1187.77	274.251	1187.77	275.198
	1190.54	274.342	1190.54	275.475
	1193.3	274.358	1193.3	275.42
	1196.06	274.415	1196.06	275.17
	1198.82	274.356	1198.82	274.815
	1201.59	274.351	1201.59	274.775
	1204.35	274.324	1204.35	275.125
	1207.11	274.485	1207.11	275.34
	1209.87	274.534	1209.87	275.145
	1212.63	274.566	1212.63	275.068
	1215.4	274.54	1215.4	274.958
	1218.16	274.41	1218.16	274.785
	1220.92	274.509	1220.92	275.06
	1223.68	274.764	1223.68	275.265
	1226.45	274.895	1226.45	275.25
	1229.21	274.912	1229.21	275.17
	1231.97	274.68	1231.97	275.048
	1234.73	274.459	1234.73	274.853
	1237.49	274.344	1237.49	274.77
	1240.26	274.314	1240.26	274.695
	1243.02	274.481	1243.02	274.898
	1245.78	274.55	1245.78	275.058
	1248.54	274.597	1248.54	275.228
	1251.31	274.375	1251.31	275.193
	1254.07	274.27	1254.07	275.09
	1256.83	274.221	1256.83	275.118
	1259.59	274.289	1259.59	274.655
	1262.36	274.489	1262.36	274.69
	1265.12	274.59	1265.12	274.89
	1267.88	274.721	1267.88	275.085
	1270.64	274.707	1270.64	275.103
	1273.4	274.42	1273.4	275.108
	1276.17	274.369	1276.17	275.1
	1278.93	274.351	1278.93	275.185
	1281.69	274.53	1281.69	275.193
	1284.45	274.57	1284.45	275.153
	1287.22	274.719	1287.22	275.028
	1289.98	274.758	1289.98	274.88
	1292.74	274.78	1292.74	274.968
	1295.5	274.736	1295.5	275.048
	1298.27	274.659	1298.27	275.303
	1301.03	274.691	1301.03	275.39
	1303.79	274.755	1303.79	275.388
	1306.55	274.798	1306.55	275.268
	1309.31	274.869	1309.31	275.26
	1312.08	274.901	1312.08	275.103
	1314.84	274.842	1314.84	275.093
	1317.6	274.877	1317.6	275.07
	1320.36	274.865	1320.36	275.098
	1323.12	274.844	1323.12	275.213
	1325.89	274.991	1325.89	275.39
	1328.65	275.036	1328.65	275.42
	1331.41	275.084	1331.41	275.348
	1334.17	275.104	1334.17	275.3
	1336.94	275.089	1336.94	275.253
	1339.7	275.109	1339.7	275.225
	1342.46	275.334	1342.46	275.288
	1345.22	275.405	1345.22	275.33
	1347.99	275.412	1347.99	275.373
	1350.75	275.459	1350.75	275.38
	1353.51	275.446	1353.51	275.343
	1356.27	275.413	1356.27	275.33
	1359.04	275.382	1359.04	275.468
	1361.8	275.359	1361.8	275.578
	1364.56	275.346	1364.56	275.463
	1367.32	275.286	1367.32	275.388
	1370.08	275.299	1370.08	275.395
	1372.85	275.211	1372.85	275.368
	1375.61	275.141	1375.61	275.583
	1378.37	275.196	1378.37	275.673
	1381.13	275.322	1381.13	275.698
	1383.89	275.315	1383.89	275.648
	1386.66	275.154	1386.66	275.568
	1389.42	275.477	1389.42	275.538
	1392.18	275.029	1392.18	275.585
	1394.94	274.924	1394.94	275.74
	1397.71	274.915	1397.71	275.79
	1400.47	275.004	1400.47	275.73
	1403.23	275.065	1403.23	275.7
	1405.99	275.131	1405.99	275.675
	1408.76	275.051	1408.76	275.705
	1411.52	274.875	1411.52	275.783
	1414.28	274.831	1414.28	275.913
	1417.04	274.822	1417.04	275.858
	1419.81	274.806	1419.81	275.615
	1422.57	275.442	1422.57	275.34
	1425.33	275.454	1425.33	275.265
	1428.09	275.545	1428.09	275.485
	1430.85	275.397	1430.85	275.61
	1433.62	275.251	1433.62	275.578
	1436.38	275.244	1436.38	275.57
	1439.14	275.375	1439.14	275.64
	1441.9	275.296	1441.9	275.595
	1444.66	275.39	1444.66	275.58
	1447.43	275.515	1447.43	275.598
	1450.19	275.577	1450.19	275.603
	1452.95	275.565	1452.95	275.61
	1455.71	275.444	1455.71	275.558
	1458.48	275.192	1458.48	275.518
	1461.24	275.171	1461.24	275.49
	1464	275.21	1464	275.425
	1466.76	275.289	1466.76	275.48
	1469.53	275.468	1469.53	275.495
	1472.29	275.464	1472.29	275.443
	1475.05	275.34	1475.05	275.633
	1477.81	275.307	1477.81	275.633
	1480.58	275.252	1480.58	275.678
	1483.34	275.335	1483.34	275.68
	1486.1	275.238	1486.1	275.67
	1488.86	275.316	1488.86	275.708
	1491.62	275.421	1491.62	275.76
	1494.39	275.459	1494.39	275.695
	1497.15	275.49	1497.15	275.713
	1499.91	275.596	1499.91	275.768
	1502.67	275.664	1502.67	275.79
	1505.43	275.72	1505.43	275.803
	1508.2	275.712	1508.2	275.795
	1510.96	275.652	1510.96	275.875
	1513.72	275.402	1513.72	275.92
	1516.48	275.25	1516.48	275.958
	1519.25	275.226	1519.25	275.95
	1522.01	275.453	1522.01	275.95
	1524.77	275.93	1524.77	275.853
	1527.53	276.291	1527.53	275.843
	1530.3	276.593	1530.3	275.863
	1533.06	276.815	1533.06	275.768
	1535.82	277.261	1535.82	275.733
	1538.58	277.219	1538.58	275.84
	1541.34	276.778	1541.34	275.843
	1544.11	276.541	1544.11	275.883
	1546.87	276.409	1546.87	275.863
	1549.63	276.346	1549.63	275.838
	1552.39	276.422	1552.39	275.663
	1555.16	276.289	1555.16	275.608
	1557.92	276.02	1557.92	275.678
	1560.68	275.75	1560.68	275.815
	1563.44	275.526	1563.44	275.925
	1566.2	275.483	1566.2	275.758
	1568.97	275.5	1568.97	275.675
	1571.73	275.557	1571.73	275.323
	1574.49	275.571	1574.49	274.59
	1577.25	275.506	1577.25	275.155
	1580.02	275.394	1580.02	275.42
	1582.78	275.319	1582.78	275.34
	1585.54	275.292	1585.54	275.363
	1588.3	275.229	1588.3	275.325
	1591.07	275.11	1591.07	275.195
	1593.83	274.935	1593.83	275.133
	1596.59	274.716	1596.59	275.183
	1599.35	274.419	1599.35	275.198
	1602.11	274.036	1602.11	275.298
	1604.88	273.429	1604.88	275.348
	1607.64	273.729	1607.64	275.318
	1610.4	273.579	1610.4	275.298
	1613.16	274.063	1613.16	275.36
	1615.93	274.444	1615.93	275.26
	1618.69	274.631	1618.69	275.233
	1621.45	274.824	1621.45	275.073
	1624.21	274.844	1624.21	275.003
	1626.97	274.891	1626.97	274.83
	1629.74	274.854	1629.74	274.743
	1632.5	274.759	1632.5	274.875
	1635.26	274.775	1635.26	275.035
	1638.02	274.716	1638.02	275.068
	1640.79	274.674	1640.79	274.975
	1643.55	274.664	1643.55	274.913
	1646.31	274.662	1646.31	274.92
	1649.07	274.694	1649.07	274.905
	1651.84	274.775	1651.84	274.92
	1654.6	274.789	1654.6	274.615
	1657.36	274.809	1657.36	274.568
	1660.12	274.707	1660.12	274.553
	1662.88	274.815	1662.88	274.413
	1665.65	274.763	1665.65	274.458
	1668.41	274.59	1668.41	274.443
	1671.17	274.729	1671.17	274.538
	1673.93	274.75	1673.93	274.493
	1676.69	274.985	1676.69	274.46
	1679.46	274.974	1679.46	274.353
	1682.22	274.925	1682.22	274.315
	1684.98	274.917	1684.98	274.303
	1687.74	274.905	1687.74	274.318
	1690.51	275.013	1690.51	274.363
	1693.27	274.978	1693.27	274.388
	1696.03	275.005	1696.03	274.233
	1698.79	275.221	1698.79	274.27
	1701.56	275.273	1701.56	273.948
	1704.32	275.376	1704.32	273.92
	1707.08	275.384	1707.08	273.91
	1709.84	275.39	1709.84	273.878
	1712.61	275.38	1712.61	273.933
	1715.37	275.581	1715.37	273.885
	1718.13	275.475	1718.13	273.96
	1720.89	275.722	1720.89	273.858
	1723.65	275.739	1723.65	273.785
	1726.42	275.467	1726.42	273.765
	1729.18	275.623	1729.18	273.773
	1731.94	275.585	1731.94	273.773
	1734.7	275.635	1734.7	273.72
	1737.46	275.743	1737.46	273.635
	1740.23	275.798	1740.23	273.6
	1742.99	275.851	1742.99	273.713
	1745.75	275.633	1745.75	273.768
	1748.51	275.686	1748.51	273.753
	1751.28	275.733	1751.28	273.748
	1754.04	275.819	1754.04	273.738
	1756.8	275.85	1756.8	273.718
	1759.56	275.929	1759.56	273.7
	1762.33	276.044	1762.33	273.768
	1765.09	276.054	1765.09	273.88
	1767.85	275.971	1767.85	273.94
	1770.61	275.925	1770.61	274.04
	1773.38	275.774	1773.38	274.198
	1776.14	275.784	1776.14	274.448
	1778.9	275.87	1778.9	274.678
	1781.66	275.85	1781.66	274.328
	1784.42	275.762	1784.42	274.028
	1787.19	275.794	1787.19	273.975
	1789.95	275.855	1789.95	274.058
	1792.71	275.781	1792.71	274.133
	1795.47	275.782	1795.47	274.368
	1798.23	275.786	1798.23	274.368
	1801	275.821	1801	274.443
	1803.76	275.861	1803.76	274.558
	1806.52	275.995	1806.52	274.633
	1809.28	276.039	1809.28	274.663
	1812.05	276.041	1812.05	274.715
	1814.81	276.08	1814.81	274.503
	1817.57	276.087	1817.57	274.44
	1820.33	276.141	1820.33	274.473
	1823.1	276.216	1823.1	274.525
	1825.86	276.225	1825.86	274.62
	1828.62	276.3	1828.62	274.698
	1831.38	276.306	1831.38	274.683
	1834.14	276.305	1834.14	274.758
	1836.91	276.246	1836.91	274.803
	1839.67	276.055	1839.67	274.995
	1842.43	275.723	1842.43	275.168
	1845.19	275.106	1845.19	275.003
	1847.96	275.021	1847.96	275.165
	1850.72	274.49	1850.72	275.41
	1853.48	274.621	1853.48	275.948
	1856.24	274.506	1856.24	276.15
	1859.01	274.449	1859.01	276.295
	1861.77	274.645	1861.77	275.713
	1864.53	275.067	1864.53	274.865
	1867.29	275.384	1867.29	273.943
	1870.05	275.879	1870.05	272.953
	1872.82	276.17	1872.82	273.64
	1875.58	276.189	1875.58	274.428
	1878.34	276.24	1878.34	274.918
	1881.1	276.259	1881.1	275.095
	1883.87	276.256	1883.87	275.245
	1886.63	276.177	1886.63	275.45
	1889.39	276.17	1889.39	275.533
	1892.15	276.156	1892.15	275.485
	1894.91	276.131	1894.91	275.55
	1897.68	276.068	1897.68	275.623
	1900.44	276.247	1900.44	275.445
	1903.2	276.206	1903.2	275.365
	1905.96	276.129	1905.96	275.355
	1908.73	275.971	1908.73	275.48
	1911.49	275.887	1911.49	275.675
	1914.25	275.756	1914.25	275.685
	1917.01	275.729	1917.01	275.633
	1919.78	275.758	1919.78	275.388
	1922.54	275.871	1922.54	275.323
	1925.3	275.904	1925.3	275.373
	1928.06	275.881	1928.06	275.55
	1930.82	275.903	1930.82	275.73
	1933.59	276.074	1933.59	276.015
	1936.35	276.011	1936.35	276.048
	1939.11	275.789	1939.11	275.603
	1941.87	275.528	1941.87	275.475
	1944.63	275.37	1944.63	275.518
	1947.4	275.426	1947.4	275.553
	1950.16	275.476	1950.16	275.775
	1952.92	275.796	1952.92	275.73
	1955.68	275.972	1955.68	275.973
	1958.45	276.053	1958.45	275.785
	1961.21	276.161	1961.21	275.688
	1963.97	276.231	1963.97	275.58
	1966.73	276.243	1966.73	275.68
	1969.5	276.177	1969.5	275.715
	1972.26	276.105	1972.26	275.55
	1975.02	276.024	1975.02	275.563
	1977.78	275.974	1977.78	275.63
	1980.55	276.041	1980.55	275.52
	1983.31	276.186	1983.31	275.508
	1986.07	276.212	1986.07	275.62
	1988.83	276.232	1988.83	275.625
	1991.59	276.06	1991.59	275.683
	1994.36	275.938	1994.36	275.855
	1997.12	276.157	1997.12	275.848
	1999.88	276.182	1999.88	275.755
	2002.64	276.23	2002.64	275.75
	2005.4	276.25	2005.4	275.805
	2008.17	276.167	2008.17	275.73
	2010.93	276.025	2010.93	275.64
	2013.69	276.028	2013.69	275.588
	2016.45	276.064	2016.45	275.463
	2019.22	276.118	2019.22	275.5
	2021.98	276.071	2021.98	275.65
	2024.74	275.947	2024.74	275.728
	2027.5	275.851	2027.5	275.625
	2030.27	275.699	2030.27	275.475
	2033.03	275.671	2033.03	275.428
	2035.79	275.691	2035.79	275.383
	2038.55	275.677	2038.55	275.318
	2041.32	275.655	2041.32	275.205
	2044.08	275.665	2044.08	275.268
	2046.84	275.641	2046.84	275.38
	2049.6	275.744	2049.6	275.41
	2052.36	275.748	2052.36	275.328
	2055.13	275.864	2055.13	275.305
	2057.89	275.819	2057.89	275.273
	2060.65	275.619	2060.65	275.368
	2063.41	275.516	2063.41	275.345
	2066.18	275.516	2066.18	275.37
	2068.94	275.609	2068.94	275.44
	2071.7	275.633	2071.7	275.463
	2074.46	275.645	2074.46	275.5
	2077.22	275.844	2077.22	275.448
	2079.99	275.796	2079.99	275.328
	2082.75	275.909	2082.75	275.155
	2085.51	275.966	2085.51	275.345
	2088.27	275.976	2088.27	275.323
	2091.03	276.02	2091.03	275.268
	2093.8	276.09	2093.8	275.195
	2096.56	275.917	2096.56	275.208
	2099.32	275.91	2099.32	275.145
	2102.08	275.835	2102.08	275.068
	2104.85	275.715	2104.85	274.953
	2107.61	275.565	2107.61	274.953
	2110.37	275.515	2110.37	275.413
	2113.13	275.671	2113.13	275.478
	2115.9	275.836	2115.9	275.36
	2118.66	275.836	2118.66	275.053
	2121.42	275.731	2121.42	274.838
	2124.18	275.444	2124.18	274.68
	2126.95	275.254	2126.95	274.71
	2129.71	275.28	2129.71	274.718
	2132.47	275.321	2132.47	274.685
	2135.23	275.796	2135.23	274.64
	2137.99	276.107	2137.99	274.823
	2140.76	276.329	2140.76	274.775
	2143.52	276.646	2143.52	274.86
	2146.28	276.93	2146.28	274.808
	2149.04	276.974	2149.04	274.788
	2151.8	276.995	2151.8	274.738
	2154.57	276.886	2154.57	274.805
	2157.33	276.649	2157.33	274.928
	2160.09	276.269	2160.09	274.988
	2162.85	276.024	2162.85	274.968
	2165.62	275.874	2165.62	275.043
	2168.38	275.895	2168.38	275.083
	2171.14	275.99	2171.14	275.195
	2173.9	276.05	2173.9	274.943
	2176.67	276.191	2176.67	274.6
	2179.43	276.315	2179.43	274.508
	2182.19	276.085	2182.19	274.513
	2184.95	275.961	2184.95	274.593
	2187.72	275.89	2187.72	274.79
	2190.48	275.962	2190.48	274.73
	2193.24	276.103	2193.24	274.618
	2196	276.476	2196	274.553
	2198.76	276.41	2198.76	274.513
	2201.53	276.337	2201.53	274.595
	2204.29	276.195	2204.29	274.698
	2207.05	276.276	2207.05	274.64
	2209.81	276.499	2209.81	274.698
	2212.57	276.586	2212.57	274.813
	2215.34	276.57	2215.34	274.71
	2218.1	276.476	2218.1	274.748
	2220.86	276.384	2220.86	274.865
	2223.62	276.38	2223.62	275.03
	2226.39	276.311	2226.39	275.003
	2229.15	276.27	2229.15	274.95
	2231.91	276.388	2231.91	274.73
	2234.67	276.498	2234.67	274.833
	2237.43	276.56	2237.43	274.925
	2240.2	276.623	2240.2	274.933
	2242.96	276.476	2242.96	274.985
	2245.72	276.472	2245.72	274.828
	2248.49	276.484	2248.49	274.76
	2251.25	276.504	2251.25	274.653
	2254.01	276.526	2254.01	274.75
	2256.77	276.38	2256.77	274.858
	2259.53	276.264	2259.53	274.953
	2262.3	276.183	2262.3	274.955
	2265.06	276.258	2265.06	275.065
	2267.82	276.206	2267.82	275.073
	2270.58	276.276	2270.58	275.05
	2273.34	276.465	2273.34	274.93
	2276.11	276.544	2276.11	274.705
	2278.87	276.544	2278.87	274.773
	2281.63	276.452	2281.63	274.945
	2284.39	276.534	2284.39	274.985
	2287.16	276.076	2287.16	275.025
	2289.92	276.1	2289.92	274.965
	2292.68	276.116	2292.68	274.958
	2295.44	276.116	2295.44	274.9
	2298.2	276.101	2298.2	274.913
	2300.97	276.214	2300.97	274.935
	2303.73	276.254	2303.73	274.93
	2306.49	276.296	2306.49	274.863
	2309.25	276.336	2309.25	274.86
	2312.02	276.405	2312.02	274.94
	2314.78	276.478	2314.78	275.138
	2317.54	276.478	2317.54	275.268
	2320.3	276.366	2320.3	275.17
	2323.07	276.384	2323.07	274.728
	2325.83	276.347	2325.83	274.565
	2328.59	276.19	2328.59	274.708
	2331.35	276.142	2331.35	275.073
	2334.11	276.135	2334.11	275.345
	2336.88	276.149	2336.88	275.52
	2339.64	276.444	2339.64	275.38
	2342.4	276.491	2342.4	275.073
	2345.16	276.526	2345.16	274.84
	2347.93	276.454	2347.93	274.598
	2350.69	276.345	2350.69	274.77
	2353.45	276.275	2353.45	275.035
	2356.21	276.394	2356.21	275.138
	2358.97	276.352	2358.97	275.185
	2361.74	276.326	2361.74	275.08
	2364.5	276.351	2364.5	274.923
	2367.26	276.327	2367.26	274.9
	2370.02	276.432	2370.02	275.215
	2372.79	276.551	2372.79	275.39
	2375.55	276.606	2375.55	275.553
	2378.31	276.496	2378.31	275.52
	2381.07	276.383	2381.07	275.49
	2383.84	276.504	2383.84	275.448
	2386.6	276.607	2386.6	275.403
	2389.36	276.689	2389.36	275.283
	2392.12	276.727	2392.12	275.205
	2394.89	276.694	2394.89	275.16
	2397.65	276.69	2397.65	275.273
	2400.41	276.684	2400.41	275.44
	2403.17	276.65	2403.17	275.54
	2405.93	276.566	2405.93	275.475
	2408.7	276.492	2408.7	275.39
	2411.46	276.431	2411.46	275.248
	2414.22	276.392	2414.22	275.21
	2416.98	276.308	2416.98	275.243
	2419.74	276.363	2419.74	275.048
	2422.51	276.505	2422.51	274.775
	2425.27	276.511	2425.27	274.405
	2428.03	276.486	2428.03	274.295
	2430.79	276.349	2430.79	274.598
	2433.56	276.232	2433.56	275.025
	2436.32	276.211	2436.32	275.2
	2439.08	276.08	2439.08	275.173
	2441.84	276.13	2441.84	274.928
	2444.61	275.98	2444.61	274.748
	2447.37	275.941	2447.37	274.145
	2450.13	276.001	2450.13	274.15
	2452.89	276.024	2452.89	274.06
	2455.65	276.079	2455.65	274.453
	2458.42	276.09	2458.42	274.908
	2461.18	276.108	2461.18	275.065
	2463.94	276.14	2463.94	275.085
	2466.7	276.256	2466.7	274.845
	2469.47	276.486	2469.47	274.58
	2472.23	276.479	2472.23	274.603
	2474.99	276.134	2474.99	274.51
	2477.75	276.052	2477.75	274.613
	2480.51	275.963	2480.51	274.748
	2483.28	275.86	2483.28	274.835
	2486.04	276.036	2486.04	274.843
	2488.8	276.035	2488.8	274.795
	2491.56	275.979	2491.56	274.623
	2494.33	275.966	2494.33	274.668
	2497.09	276.067	2497.09	274.605
	2499.85	276.226	2499.85	274.678
	2502.61	276.314	2502.61	274.723
	2505.38	276.341	2505.38	274.768
	2508.14	276.31	2508.14	274.725
	2510.9	276.117	2510.9	274.603
	2513.66	275.972	2513.66	274.713
	2516.42	275.976	2516.42	274.993
	2519.19	275.933	2519.19	275.098
	2521.95	276.068	2521.95	275.098
	2524.71	276.131	2524.71	275.018
	2527.47	276.302	2527.47	275.005
	2530.24	276.32	2530.24	274.893
	2533	276.265	2533	274.738
	2535.76	276.25	2535.76	274.645
	2538.52	276.249	2538.52	274.565
	2541.28	276.245	2541.28	274.648
	2544.05	276.257	2544.05	274.685
	2546.81	276.219	2546.81	274.638
	2549.57	276.226	2549.57	274.538
	2552.33	276.236	2552.33	274.423
	2555.1	276.181	2555.1	274.468
	2557.86	276.194	2557.86	274.573
	2560.62	276.256	2560.62	274.693
	2563.38	276.353	2563.38	274.82
	2566.14	276.343	2566.14	274.813
	2568.91	276.45	2568.91	274.84
	2571.67	276.584	2571.67	274.9
	2574.43	276.619	2574.43	274.835
	2577.19	276.555	2577.19	274.825
	2579.96	276.484	2579.96	274.785
	2582.72	276.353	2582.72	274.663
	2585.48	276.305	2585.48	274.555
	2588.24	276.401	2588.24	274.55
	2591.01	276.357	2591.01	274.41
	2593.77	276.345	2593.77	274.398
	2596.53	276.355	2596.53	274.35
	2599.29	276.423	2599.29	274.43
	2602.05	276.466	2602.05	274.655
	2604.82	276.466	2604.82	274.823
	2607.58	276.433	2607.58	274.775
	2610.34	276.505	2610.34	274.818
	2613.1	276.468	2613.1	274.788
	2615.87	276.398	2615.87	274.72
	2618.63	276.315	2618.63	274.52
	2621.39	276.223	2621.39	274.515
	2624.15	276.172	2624.15	274.643
	2626.91	276.205	2626.91	274.79
	2629.68	276.187	2629.68	274.705
	2632.44	276.421	2632.44	274.738
	2635.2	276.532	2635.2	274.783
	2637.96	276.552	2637.96	274.898
	2640.73	276.567	2640.73	274.793
	2643.49	276.676	2643.49	274.678
	2646.25	276.634	2646.25	274.728
	2649.01	276.637	2649.01	274.66
	2651.78	276.682	2651.78	274.723
	2654.54	276.784	2654.54	274.958
	2657.3	276.812	2657.3	275.003
	2660.06	276.635	2660.06	274.793
	2662.82	276.625	2662.82	274.583
	2665.59	276.511	2665.59	274.415
	2668.35	276.61	2668.35	274.573
	2671.11	276.474	2671.11	274.718
	2673.87	276.343	2673.87	274.915
	2676.64	276.361	2676.64	274.92
	2679.4	276.331	2679.4	274.793
	2682.16	276.264	2682.16	274.75
	2684.92	276.394	2684.92	274.903
	2687.68	276.412	2687.68	275.07
	2690.45	276.504	2690.45	275.13
	2693.21	276.54	2693.21	275.065
	2695.97	276.549	2695.97	274.818
	2698.73	276.27	2698.73	274.675
	2701.5	276.08	2701.5	274.848
	2704.26	275.866	2704.26	275.008
	2707.02	275.785	2707.02	275.06
	2709.78	275.923	2709.78	274.785
	2712.55	275.94	2712.55	274.833
	2715.31	275.819	2715.31	274.923
	2718.07	275.788	2718.07	274.95
	2720.83	275.559	2720.83	274.968
	2723.59	275.445	2723.59	274.89
	2726.36	275.284	2726.36	274.923
	2729.12	275.433	2729.12	274.95
	2731.88	275.025	2731.88	274.988
	2734.64	274.934	2734.64	274.948
	2737.41	274.735	2737.41	274.705
	2740.17	274.329	2740.17	274.795
	2742.93	273.885	2742.93	274.898
	2745.69	273.314	2745.69	274.955
	2748.45	273.565	2748.45	274.925
	2751.22	273.707	2751.22	274.795
	2753.98	273.659	2753.98	274.84
	2756.74	268.415	2756.74	274.943
	2759.5	224.41	2759.5	274.955
	2762.27	159.217	2762.27	274.913
	2765.03	160.667	2765.03	274.975
	2767.79	162.262	2767.79	274.753
	2770.55	272.407	2770.55	274.618
	2773.32	272.79	2773.32	274.483
	2776.08	271.315	2776.08	274.47
	2778.84	271.316	2778.84	274.343
	2781.6	271.239	2781.6	274.138
	2784.36	271.184	2784.36	273.575
	2787.13	271.18	2787.13	273.355
	2789.89	271.179	2789.89	273.463
	2792.65	271.179	2792.65	273.943
	2795.41	271.186	2795.41	274.63
	2798.18	271.202	2798.18	274.943
	2800.94	271.215	2800.94	275.165
	2803.7	271.219	2803.7	275.333
	2806.46	271.231	2806.46	275.35
	2809.22	271.243	2809.22	275.42
	2811.99	271.26	2811.99	275.265
	2814.75	271.279	2814.75	274.908
	2817.51	271.296	2817.51	274.813
	2820.27	271.315	2820.27	274.773
	2823.04	271.325	2823.04	274.82
	2825.8	271.329	2825.8	274.753
	2828.56	271.32	2828.56	274.34
	2831.32	271.308	2831.32	274.213
	2834.09	271.299	2834.09	274.258
	2836.85	271.295	2836.85	274.115
	2839.61	271.295	2839.61	274.025
	2842.37	271.3	2842.37	273.728
	2845.13	271.31	2845.13	273.865
	2847.9	271.318	2847.9	273.93
	2850.66	271.321	2850.66	274.028
	2853.42	271.325	2853.42	273.81
	2856.18	271.316	2856.18	273.38
	2858.95	271.304	2858.95	273.525
	2861.71	271.29	2861.71	273.403
	2864.47	271.281	2864.47	273.58
	2867.23	271.269	2867.23	273.19
	2869.99	271.265	2869.99	272.218
	2872.76	271.285	2872.76	272.375
	2875.52	271.305	2875.52	272.85
	2878.28	271.314	2878.28	272.833
	2881.04	271.323	2881.04	272.468
	2883.81	271.325	2883.81	272.055
	2886.57	271.324	2886.57	271.758
	2889.33	271.324	2889.33	271.558
	2892.09	271.329	2892.09	271.36
	2894.86	271.344	2894.86	270.898
	2897.62	271.359	2897.62	270.423
	2900.38	271.371	2900.38	270.045
	2903.14	271.386	2903.14	269.555
	2905.9	271.398	2905.9	269.315
	2908.67	271.413	2908.67	268.893
	2911.43	271.428	2911.43	268.708
	1457.1	204.425	2914.19	268.278
	1458.48	204.425	2916.95	267.74
	1459.86	204.425	2919.72	267.033
	1461.24	204.425	2922.48	266.74
	1462.62	204.43	2925.24	266.373
	1464	204.43	2928	265.615
	1465.38	204.44	2930.76	264.315
	1466.76	204.445	2933.53	263.678
	1468.14	204.445	2936.29	263.13
	1469.53	204.45	2939.05	262.243
	1470.91	204.45	2941.81	261.945
	1472.29	204.455	2944.58	262.473
	1473.67	204.455	2947.34	263.088
	1475.05	204.46	2950.1	268.598
	1476.43	204.465	2952.86	269.135
	1477.81	204.47	2955.62	268.935
	1479.19	204.475	2958.39	268.805
	1480.58	204.48	2961.15	268.758
	1481.96	204.485	2963.91	268.75
	1483.34	204.495	2966.67	268.745
	1484.72	204.505	2969.44	268.735
	1486.1	204.515	2972.2	268.733
	1487.48	204.525	2974.96	268.735
	1488.86	204.535	2977.72	268.743
	1490.24	204.54	2980.49	268.748
	1491.62	204.54	2983.25	268.745
	1493.01	204.545	2986.01	268.728
	1494.39	204.55	2988.77	268.723
	1495.77	204.55	2991.53	268.695
	1497.15	204.55	2994.3	268.773
	1498.53	204.54	2997.06	215.03
	1499.91	204.535	2999.82	215.048
	1501.29	204.525	3002.58	268.775
	1502.67	204.515	3005.34	268.768
	1504.05	204.51	3008.11	268.758
	1505.43	204.5	3010.87	268.753
	1506.82	204.495	3013.63	268.748
	1508.2	204.485	3016.39	268.738
	1509.58	204.48	3019.16	268.723
	1510.96	204.475	3021.92	268.715
	1512.34	204.475	3024.68	268.715
	1513.72	204.475	3027.44	214.963
	1515.1	204.48	3030.21	214.988
	1516.48	204.485	3032.97	215.003
	1517.87	204.49	3035.73	268.753
	1519.25	204.49	3038.49	268.733
	1520.63	204.495	3041.26	268.695
	1522.01	204.5	3044.02	268.675
	1523.39	204.51	3046.78	268.668
	1524.77	204.52	3049.54	268.67
	1526.15	204.525	3052.3	268.67
	1527.53	204.535	3055.07	268.685
	1528.91	204.54	3057.83	268.688
	1530.3	204.545	3060.59	268.683
	1531.68	204.55	3063.35	268.688
	1533.06	204.555	3066.11	268.675
	1534.44	204.56	3068.88	268.663
	1535.82	204.57	3071.64	268.663
	1537.2	204.575	3074.4	268.665
	1538.58	204.59	3077.16	268.668
	1539.96	204.605	3079.93	268.675
	1541.34	204.615	3082.69	268.693
	1542.73	204.63	3085.45	268.713
	1544.11	204.645	3088.21	268.728
	1545.49	204.66	3090.98	268.733
	1546.87	204.675	3093.74	268.735
	1548.25	204.685	3096.5	215.29
	1549.63	204.69	3099.26	161.233
	1551.01	204.695	3102.03	268.788
	1552.39	204.7	3104.79	268.72
	1553.78	204.695	3107.55	268.693
	1555.16	204.69	3110.31	268.69
	1556.54	204.68	3113.07	268.688
	1557.92	204.67	3115.84	268.685
	1559.3	204.655	3118.6	268.678
	1560.68	204.64	3121.36	268.663
	1562.06	204.635	3124.12	268.653
	1563.44	204.63	3126.89	268.648
	1564.82	204.625	3129.65	268.65
	1566.2	204.625	3132.41	268.648
	1567.59	204.62	3135.17	268.635
	1568.97	204.62	3137.93	268.615
	1570.35	204.615	3140.7	268.61
	1571.73	204.615	3143.46	268.615
	1573.11	204.615	3146.22	268.623
	1574.49	204.61	3148.98	268.635
	1575.87	204.615	3151.75	268.65
	1577.25	204.62	3154.51	268.658
	1578.63	204.63	3157.27	268.658
	1580.02	204.64	3160.03	268.66
	1581.4	204.655	3162.8	268.668
	1582.78	204.67	3165.56	268.658
	1584.16	204.695	3168.32	268.658
	1585.54	204.71	3171.08	268.63
	1586.92	204.725	3173.84	268.605
	1588.3	204.735	3176.61	268.615
	1589.68	204.745	3179.37	268.62
	1591.07	204.755	3182.13	268.628
	1592.45	204.76	3184.89	268.63
	1593.83	204.77	3187.66	268.63
	1595.21	204.78	3190.42	268.625
	1596.59	204.785	3193.18	268.605
	1597.97	204.79	3195.94	268.6
	1599.35	204.795	3198.7	268.6
	1600.73	204.8	3201.47	268.605
	1602.11	204.8	3204.23	268.59
	1603.49	204.8	3206.99	268.59
	1604.88	204.8	3209.75	268.585
	1606.26	204.8	3212.51	268.588
	1607.64	204.8	3215.28	268.613
	1609.02	204.8	3218.04	268.635
	1610.4	204.8	3220.8	268.675
	1611.78	204.8	3223.56	268.683
	1613.16	204.8	3226.33	268.668
	1614.54	204.8	3229.09	268.655
	1615.93	204.795	3231.85	268.645
	1617.31	204.79	3234.61	268.618
	1618.69	204.79	3237.38	268.603
	1620.07	204.785	3240.14	268.6
	1621.45	204.785	3242.9	268.6
	1622.83	204.79	3245.66	268.633
	1624.21	204.795	3248.43	268.59
	1625.59	204.805	3251.19	268.59
	1626.97	204.82	3253.95	268.59
	1628.36	204.845	3256.71	268.58
	1629.74	204.855	3259.47	268.575
	1631.12	204.885	3262.24	268.578
	1632.5	204.91	3265	268.588
	1633.88	204.935	3267.76	268.598
	1635.26	204.955	3270.52	268.598
	1636.64	204.975	3273.28	268.593
	1638.02	204.985	3276.05	268.593
	1639.4	204.995	3278.81	268.583
	1640.79	205.005	3281.57	268.57
	1642.17	205.015	3284.33	268.568
	1643.55	205.02	3287.1	268.565
	1644.93	205.025	3289.86	268.578
	1646.31	205.03	3292.62	268.593
	1647.69	205.03	3295.38	268.605
	1649.07	205.02	3298.15	268.61
	1650.45	205.015	3300.91	268.608
	1651.84	205.01	3303.67	268.593
	1653.22	204.99	3306.43	268.575
	1654.6	204.975	3309.2	268.568
	1655.98	204.965	3311.96	268.573
	1657.36	204.955	3314.72	268.58
	1658.74	204.95	3317.48	268.593
	1660.12	204.955	3320.24	268.598
	1661.5	204.965	3323.01	268.593
	1662.88	204.975	3325.77	268.595
	1664.27	205	3328.53	268.593
	1665.65	205.02	3331.29	268.595
	1667.03	205.05	3334.05	268.6
	1668.41	205.08	3336.82	268.603
	1669.79	205.11	3339.58	268.603
	1671.17	205.14	3342.34	268.6
	1672.55	205.165	3345.1	268.6
	1673.93	205.19	3347.87	268.595
	1675.31	205.2	3350.63	268.593
	1676.69	205.205	3353.39	268.588
	1678.08	205.21	3356.15	268.585
	1679.46	205.205	3358.91	268.588
	1680.84	205.195	3361.68	268.59
	1682.22	205.185	3364.44	268.598
	1683.6	205.175	3367.2	268.605
	1684.98	205.165	3369.97	268.61
	1686.36	205.155	3372.73	268.615
	1687.74	205.15	3375.49	268.613
	1689.13	205.155	3378.25	268.623
	1690.51	205.145	3381.01	214.983
	1691.89	205.14	3383.78	268.6
	1693.27	205.135	3386.54	268.648
	1694.65	205.135	3389.3	268.65
	1696.03	205.13	3392.06	268.635
	1697.41	205.135	3394.82	268.62
	1698.79	205.145	3397.59	268.605
	1700.17	205.17	3400.35	268.593
	1701.56	205.205	3403.11	268.593
	1702.94	205.25	3405.87	268.6
	1704.32	205.31	3408.64	268.608
	1705.7	205.37	3411.4	268.613
	1707.08	205.43	3414.16	268.618
	1708.46	205.485	3416.92	268.62
	1709.84	205.53	3419.68	268.62
	1711.22	205.555	3422.45	268.62
	1712.61	205.56	3425.21	268.63
	1713.99	205.535	3427.97	268.633
	1715.37	205.515	3430.73	268.643
	1716.75	205.475	3433.5	268.648
	1718.13	205.435	3436.26	268.655
	1719.51	205.39	3439.02	268.66
	1720.89	205.35	3441.78	268.66
	1722.27	205.325	3444.55	268.658
	1723.65	205.305	3447.31	268.663
	1725.04	205.29	3450.07	268.668
	1726.42	205.28	3452.83	268.665
	1727.8	205.27	3455.59	268.673
	1729.18	205.265	3458.36	268.683
	1730.56	205.26	3461.12	268.693
	1731.94	205.245	3463.88	268.7
	1733.32	205.23	3466.64	268.693
	1734.7	205.21	3469.41	268.675
	1736.08	205.2	3472.17	268.673
	1737.46	205.19	3474.93	268.67
	1738.85	205.19	3477.69	268.668
	1740.23	205.19	3480.45	268.66
	1741.61	205.195	3483.22	268.66
	1742.99	205.195	3485.98	268.665
	1744.37	205.19	3488.74	268.67
	1745.75	205.185	3491.5	268.68
	1747.13	205.185	3494.27	268.688
	1748.51	205.18	3497.03	268.695
	1749.9	205.175	3499.79	268.69
	1751.28	205.17	3502.55	268.683
	1752.66	205.165	3505.32	268.683
	1754.04	205.15	3508.08	268.688
	1755.42	205.14	3510.84	268.688
	1756.8	205.13	3513.6	268.698
	1758.18	205.12	3516.36	268.7
	1759.56	205.115	3519.13	268.698
	1760.94	205.115	3521.89	268.695
	1762.33	205.11	3524.65	268.695
	1763.71	205.115	3527.41	268.693
	1765.09	205.115	3530.18	268.693
	1766.47	205.115	3532.94	268.683
	1767.85	205.12	3535.7	268.678
	1769.23	205.12	3538.46	268.67
	1770.61	205.12	3541.22	268.658
	1771.99	205.125	3543.99	268.643
	1773.38	205.125	3546.75	268.648
	1774.76	205.12	3549.51	268.653
	1776.14	205.12	3552.27	268.663
	1777.52	205.115	3555.04	268.663
	1778.9	205.105	3557.8	268.668
	1780.28	205.1	3560.56	268.67
	1781.66	205.095	3563.32	268.668
	1783.04	205.085	3566.09	268.663
	1784.42	205.08	3568.85	268.658
	1785.81	205.075	3571.61	268.66
	1787.19	205.07	3574.37	268.673
	1788.57	205.06	3577.13	268.688
	1789.95	205.055	3579.9	268.705
	1791.33	205.04	3582.66	268.72
	1792.71	205.035	3585.42	268.728
	1794.09	205.025	3588.18	268.73
	1795.47	205.02	3590.95	268.733
	1796.85	205.015	3593.71	268.728
	1798.23	205.015	3596.47	268.72
	1799.62	205.02	3599.23	268.718
	1801	205.03	3601.99	268.713
	1802.38	205.035	3604.76	268.71
	1803.76	205.04	3607.52	268.7
	1805.14	205.045	3610.28	268.69
	1806.52	205.045	3613.04	268.68
	1807.9	205.045	3615.81	268.685
	1809.28	205.045	3618.57	268.7
	1810.66	205.04	3621.33	268.72
	1812.05	205.04	3624.09	268.738
	1813.43	205.025	3626.86	268.758
	1814.81	205.015	3629.62	268.753
	1816.19	205	3632.38	268.748
	1817.57	204.985	3635.14	268.738
	1818.95	204.975	3637.9	268.745
	1820.33	204.96	3640.67	268.74
	1821.71	204.95	3643.43	268.745
	1823.1	204.935	3646.19	268.758
	1824.48	204.925	3648.95	268.76
	1825.86	204.91	3651.72	268.758
	1827.24	204.895	3654.48	268.76
	1828.62	204.88	3657.24	268.755
	1830	204.865	3660	268.743
	1831.38	204.85	3662.76	268.738
	1832.76	204.835	3665.53	268.735
	1834.14	204.82	3668.29	268.735
	1835.53	204.805	3671.05	268.745
	1836.91	204.795	3673.81	268.75
	1838.29	204.785	3676.58	268.743
	1839.67	204.785	3679.34	268.74
	1841.05	204.78	3682.1	268.735
	1842.43	204.785	3684.86	268.85
	1843.81	204.785	3687.62	215.018
	1845.19	204.78	3690.39	268.448
	1846.58	204.775	3693.15	268.735
	1847.96	204.765	3695.91	268.773
	1849.34	204.76	3698.67	268.785
	1850.72	204.745	3701.44	268.818
	1852.1	204.73	3704.2	268.838
	1853.48	204.71	3706.96	268.748
	1854.86	204.695	3709.72	268.753
	1856.24	204.685	3712.49	268.783
	1857.62	204.675	3715.25	268.793
	1859.01	204.67	3718.01	268.798
	1860.39	204.665	3720.77	268.803
	1861.77	204.655	3723.53	268.803
	1863.15	204.645	3726.3	268.805
	1864.53	204.635	3729.06	268.798
	1865.91	204.625	3731.82	268.8
	1867.29	204.61	3734.58	268.803
	1868.67	204.6	3737.35	268.803
	1870.05	204.595	3740.11	268.808
	1871.43	204.585	3742.87	268.818
	1872.82	204.58	3745.63	268.818
	1874.2	204.58	3748.39	268.808
	1875.58	204.575	3751.16	268.8
	1876.96	204.57	3753.92	268.805
	1878.34	204.565	3756.68	268.815
	1879.72	204.56	3759.44	268.823
	1881.1	204.55	3762.21	268.83
	1882.48	204.545	3764.97	268.83
	1883.87	204.535	3767.73	268.833
	1885.25	204.535	3770.49	268.84
	1886.63	204.53	3773.26	268.85
	1888.01	204.53	3776.02	268.858
	1889.39	204.53	3778.78	268.855
	1890.77	204.535	3781.54	268.843
	1892.15	204.535	3784.3	268.83
	1893.53	204.535	3787.07	268.823
	1894.91	204.52	3789.83	268.82
	1896.3	204.535	3792.59	268.84
	1897.68	204.54	3795.35	268.863
	1899.06	204.545	3798.12	268.88
	1900.44	204.545	3800.88	268.893
	1901.82	204.545	3803.64	268.903
	1903.2	204.545	3806.4	268.903
	1904.58	204.54	3809.16	268.895
	1905.96	204.535	3811.93	268.888
	1907.35	204.53	3814.69	268.885
	1908.73	204.53	3817.45	268.888
	1910.11	204.52	3820.21	268.883
	1911.49	204.515	3822.98	268.88
	1912.87	204.5	3825.74	268.875
	1914.25	204.49	3828.5	268.88
	1915.63	204.475	3831.26	268.885
	1917.01	204.465	3834.03	268.893
	1918.39	204.455	3836.79	268.898
	1919.78	204.45	3839.55	268.908
	1921.16	204.445	3842.31	268.913
	1922.54	204.445	3845.07	268.8
	1923.92	204.44	3847.84	268.84
	1925.3	204.435	3850.6	268.903
	1926.68	204.425	3853.36	268.915
	1928.06	204.42	3856.12	268.915
	1929.44	204.41	3858.89	268.91
	1930.82	204.395	3861.65	268.9
	1932.2	204.38	3864.41	268.908
	1933.59	204.365	3867.17	268.918
	1934.97	204.35	3869.93	268.928
	1936.35	204.34	3872.7	268.933
	1937.73	204.33	3875.46	268.94
	1939.11	204.32	3878.22	268.94
	1940.49	204.315	3880.98	268.933
	1941.87	204.3	3883.75	268.933
	1943.25	204.29	3886.51	268.93
	1944.63	204.285	1944.63	117.92
	1946.02	204.28	1946.02	117.89
	1947.4	204.26	1947.4	117.865
	1948.78	204.265	1948.78	117.835
	1950.16	204.265	1950.16	117.805
	1951.54	204.255	1951.54	117.775
	1952.92	204.25	1952.92	117.745
	1954.3	204.245	1954.3	117.72
	1955.68	204.24	1955.68	117.69
	1957.07	204.23	1957.07	117.655
	1958.45	204.22	1958.45	117.615
	1959.83	204.21	1959.83	117.57
	1961.21	204.2	1961.21	117.52
	1962.59	204.19	1962.59	117.47
	1963.97	204.185	1963.97	117.42
	1965.35	204.18	1965.35	117.37
	1966.73	204.175	1966.73	117.315
	1968.12	204.175	1968.12	117.28
	1969.5	204.175	1969.5	117.225
	1970.88	204.17	1970.88	117.185
	1972.26	204.17	1972.26	117.145
	1973.64	204.165	1973.64	117.11
	1975.02	204.17	1975.02	117.075
	1976.4	204.165	1976.4	117.03
	1977.78	204.16	1977.78	116.985
	1979.16	204.16	1979.16	116.945
	1980.55	204.155	1980.55	116.9
	1981.93	204.145	1981.93	116.845
	1983.31	204.135	1983.31	116.79
	1984.69	204.125	1984.69	116.74
	1986.07	204.11	1986.07	116.695
	1987.45	204.105	1987.45	116.64
	1988.83	204.095	1988.83	116.585
	1990.21	204.085	1990.21	116.535
	1991.59	204.075	1991.59	116.495
	1992.97	204.065	1992.97	116.46
	1994.36	204.06	1994.36	116.425
	1995.74	204.055	1995.74	116.405
	1997.12	204.055	1997.12	116.385
	1998.5	204.055	1998.5	116.37
	1999.88	204.06	1999.88	116.365
	2001.26	204.06	2001.26	116.36
	2002.64	204.065	2002.64	116.355
	2004.02	204.065	2004.02	116.39
	2005.4	204.065	2005.4	116.4
	2006.79	204.065	2006.79	116.43
	2008.17	204.065	2008.17	116.475
	2009.55	204.065	2009.55	116.515
	2010.93	204.065	2010.93	116.55
	2012.31	204.065	2012.31	116.6
	2013.69	204.06	2013.69	116.655
	2015.07	204.05	2015.07	116.72
	2016.45	204.065	2016.45	116.79
	2017.84	204.065	2017.84	116.86
	2019.22	204.065	2019.22	116.94
	2020.6	204.065	2020.6	117.02
	2021.98	204.055	2021.98	117.105
	2023.36	204.04	2023.36	117.2
	2024.74	204.025	2024.74	117.29
	2026.12	204.01	2026.12	117.375
	2027.5	203.99	2027.5	117.465
	2028.88	203.98	2028.88	117.545
	2030.27	203.965	2030.27	117.64
	2031.65	203.955	2031.65	117.715
	2033.03	203.95	2033.03	117.795
	2034.41	203.945	2034.41	117.87
	2035.79	203.945	2035.79	117.935
	2037.17	203.945	2037.17	118.005
	2038.55	203.95	2038.55	118.065
	2039.93	203.955	2039.93	118.125
	2041.32	203.96	2041.32	118.18
	2042.7	203.975	2042.7	118.24
	2044.08	203.96	2044.08	118.295
	2045.46	203.96	2045.46	118.35
	2046.84	203.96	2046.84	118.4
	2048.22	203.95	2048.22	118.45
	2049.6	203.945	2049.6	118.495
	2050.98	203.935	2050.98	118.535
	2052.36	203.925	2052.36	118.57
	2053.74	203.915	2053.74	118.595
	2055.13	203.91	2055.13	118.615
	2056.51	203.905	2056.51	118.63
	2057.89	203.905	2057.89	118.645
	2059.27	203.905	2059.27	118.655
	2060.65	203.9	2060.65	118.665
	2062.03	203.9	2062.03	118.675
	2063.41	203.895	2063.41	118.69
	2064.79	203.89	2064.79	118.71
	2066.18	203.89	2066.18	118.74
	2067.56	203.885	2067.56	118.775
	2068.94	203.885	2068.94	118.82
	2070.32	203.88	2070.32	118.87
	2071.7	203.87	2071.7	118.92
	2073.08	203.865	2073.08	118.95
	2074.46	203.855	2074.46	118.94
	2075.84	203.85	2075.84	118.865
	2077.22	203.84	2077.22	118.725
	2078.61	203.835	2078.61	118.525
	2079.99	203.835	2079.99	118.495
	2081.37	203.83	2081.37	118.465
	2082.75	203.825	2082.75	118.33
	2084.13	203.825	2084.13	118.355
	2085.51	203.825	2085.51	118.325
	2086.89	203.83	2086.89	118.375
	2088.27	203.84	2088.27	118.42
	2089.65	203.85	2089.65	118.465
	2091.03	203.86	2091.03	118.51
	2092.42	203.865	2092.42	118.55
	2093.8	203.865	2093.8	118.585
	2095.18	203.87	2095.18	118.62
	2096.56	203.87	2096.56	118.645
	2097.94	203.87	2097.94	118.66
	2099.32	203.87	2099.32	118.675
	2100.7	203.865	2100.7	118.68
	2102.08	203.86	2102.08	118.68
	2103.47	203.86	2103.47	118.69
	2104.85	203.855	2104.85	118.695
	2106.23	203.855	2106.23	118.715
	2107.61	203.855	2107.61	118.725
	2108.99	203.84	2108.99	118.735
	2110.37	203.855	2110.37	118.74
	2111.75	203.86	2111.75	118.735
	2113.13	203.865	2113.13	118.725
	2114.51	203.87	2114.51	118.71
	2115.9	203.875	2115.9	118.695
	2117.28	203.885	2117.28	118.675
	2118.66	203.89	2118.66	118.65
	2120.04	203.89	2120.04	118.625
	2121.42	203.895	2121.42	118.6
	2122.8	203.895	2122.8	118.58
	2124.18	203.9	2124.18	118.56
	2125.56	203.905	2125.56	118.55
	2126.95	203.905	2126.95	118.54
	2128.33	203.905	2128.33	118.53
	2129.71	203.905	2129.71	118.525
	2131.09	203.9	2131.09	118.52
	2132.47	203.9	2132.47	118.52
	2133.85	203.895	2133.85	118.525
	2135.23	203.885	2135.23	118.53
	2136.61	203.88	2136.61	118.54
	2137.99	203.875	2137.99	118.555
	2139.38	203.875	2139.38	118.56
	2140.76	203.87	2140.76	118.57
	2142.14	203.87	2142.14	118.58
	2143.52	203.865	2143.52	118.595
	2144.9	203.865	2144.9	118.605
	2146.28	203.86	2146.28	118.615
	2147.66	203.86	2147.66	118.625
	2149.04	203.855	2149.04	118.63
	2150.42	203.855	2150.42	118.635
	2151.8	203.85	2151.8	118.64
	2153.19	203.845	2153.19	118.64
	2154.57	203.845	2154.57	118.645
	2155.95	203.85	2155.95	118.65
	2157.33	203.85	2157.33	118.665
	2158.71	203.85	2158.71	118.68
	2160.09	203.85	2160.09	118.705
	2161.47	203.85	2161.47	118.73
	2162.85	203.855	2162.85	118.765
	2164.24	203.855	2164.24	118.795
	2165.62	203.865	2165.62	118.815
	2167	203.87	2167	118.825
	2168.38	203.875	2168.38	118.825
	2169.76	203.9	2169.76	118.81
	2171.14	203.88	2171.14	118.79
	2172.52	203.875	2172.52	118.765
	2173.9	203.865	2173.9	118.73
	2175.28	203.85	2175.28	118.69
	2176.67	203.83	2176.67	118.65
	2178.05	203.815	2178.05	118.62
	2179.43	203.8	2179.43	118.6
	2180.81	203.795	2180.81	118.585
	2182.19	203.795	2182.19	118.58
	2183.57	203.8	2183.57	118.575
	2184.95	203.805	2184.95	118.57
	2186.33	203.815	2186.33	118.57
	2187.72	203.825	2187.72	118.565
	2189.1	203.835	2189.1	118.565
	2190.48	203.85	2190.48	118.57
	2191.86	203.86	2191.86	118.57
	2193.24	203.875	2193.24	118.57
	2194.62	203.88	2194.62	118.57
	2196	203.885	2196	118.57
	2197.38	203.885	2197.38	118.57
	2198.76	203.885	2198.76	118.575
	2200.14	203.885	2200.14	118.57
	2201.53	203.885	2201.53	118.57
	2202.91	203.88	2202.91	118.565
	2204.29	203.875	2204.29	118.565
	2205.67	203.87	2205.67	118.56
	2207.05	203.87	2207.05	118.565
	2208.43	203.865	2208.43	118.565
	2209.81	203.86	2209.81	118.565
	2211.19	203.85	2211.19	118.565
	2212.57	203.845	2212.57	118.56
	2213.96	203.845	2213.96	118.55
	2215.34	203.845	2215.34	118.535
	2216.72	203.845	2216.72	118.52
	2218.1	203.85	2218.1	118.51
	2219.48	203.85	2219.48	118.495
	2220.86	203.845	2220.86	118.485
	2222.24	203.85	2222.24	118.47
	2223.62	203.85	2223.62	118.465
	2225.01	203.85	2225.01	118.455
	2226.39	203.85	2226.39	118.445
	2227.77	203.85	2227.77	118.435
	2229.15	203.85	2229.15	118.43
	2230.53	203.845	2230.53	118.42
	2231.91	203.845	2231.91	118.415
	2233.29	203.84	2233.29	118.41
	2234.67	203.835	2234.67	118.41
	2236.05	203.835	2236.05	118.41
	2237.43	203.835	2237.43	118.41
	2238.82	203.835	2238.82	118.41
	2240.2	203.825	2240.2	118.41
	2241.58	203.825	2241.58	118.405
	2242.96	203.82	2242.96	118.395
	2244.34	203.82	2244.34	118.38
	2245.72	203.815	2245.72	118.355
	2247.1	203.82	2247.1	118.33
	2248.49	203.82	2248.49	118.305
	2249.87	203.82	2249.87	118.285
	2251.25	203.82	2251.25	118.27
	2252.63	203.825	2252.63	118.26
	2254.01	203.835	2254.01	118.26
	2255.39	203.84	2255.39	118.26
	2256.77	203.85	2256.77	118.265
	2258.15	203.855	2258.15	118.27
	2259.53	203.865	2259.53	118.28
	2260.91	203.87	2260.91	118.29
	2262.3	203.875	2262.3	118.295
	2263.68	203.875	2263.68	118.295
	2265.06	203.875	2265.06	118.295
	2266.44	203.87	2266.44	118.29
	2267.82	203.865	2267.82	118.285
	2269.2	203.85	2269.2	118.28
	2270.58	203.825	2270.58	118.27
	2271.96	203.79	2271.96	118.265
	2273.34	203.75	2273.34	118.26
	2274.73	203.71	2274.73	118.25
	2276.11	203.675	2276.11	118.245
	2277.49	203.65	2277.49	118.235
	2278.87	203.63	2278.87	118.23
	2280.25	203.62	2280.25	118.225
	2281.63	203.615	2281.63	118.22
	2283.01	203.605	2283.01	118.22
	2284.39	203.595	2284.39	118.22
	2285.78	203.59	2285.78	118.22
	2287.16	203.58	2287.16	118.23
	2288.54	203.58	2288.54	118.24
	2289.92	203.58	2289.92	118.255
	2291.3	203.585	2291.3	118.265
	2292.68	203.59	2292.68	118.28
	2294.06	203.595	2294.06	118.295
	2295.44	203.605	2295.44	118.31
	2296.82	203.62	2296.82	118.32
	2298.2	203.635	2298.2	118.33
	2299.59	203.65	2299.59	118.335
	2300.97	203.655	2300.97	118.36
	2302.35	203.645	2302.35	118.345
	2303.73	203.63	2303.73	118.35
	2305.11	203.605	2305.11	118.345
	2306.49	203.58	2306.49	118.34
	2307.87	203.555	2307.87	118.33
	2309.25	203.53	2309.25	118.32
	2310.64	203.505	2310.64	118.315
	2312.02	203.48	2312.02	118.31
	2313.4	203.46	2313.4	118.305
	2314.78	203.445	2314.78	118.3
	2316.16	203.425	2316.16	118.3
	2317.54	203.41	2317.54	118.295
	2318.92	203.395	2318.92	118.29
	2320.3	203.385	2320.3	118.29
	2321.68	203.37	2321.68	118.29
	2323.07	203.355	2323.07	118.285
	2324.45	203.345	2324.45	118.28
	2325.83	203.335	2325.83	118.275
	2327.21	203.32	2327.21	118.27
	2328.59	203.31	2328.59	118.265
	2329.97	203.3	2329.97	118.26
	2331.35	203.29	2331.35	118.255
	2332.73	203.285	2332.73	118.25
	2334.11	203.275	2334.11	118.245
	2335.5	203.265	2335.5	118.24
	2336.88	203.255	2336.88	118.24
	2338.26	203.245	2338.26	118.24
	2339.64	203.235	2339.64	118.24
	2341.02	203.22	2341.02	118.24
	2342.4	203.205	2342.4	118.24
	2343.78	203.19	2343.78	118.24
	2345.16	203.175	2345.16	118.24
	2346.55	203.16	2346.55	118.235
	2347.93	203.145	2347.93	118.225
	2349.31	203.145	2349.31	118.21
	2350.69	203.13	2350.69	118.195
	2352.07	203.135	2352.07	118.175
	2353.45	203.14	2353.45	118.16
	2354.83	203.14	2354.83	118.145
	2356.21	203.135	2356.21	118.135
	2357.59	203.135	2357.59	118.12
	2358.97	203.13	2358.97	118.11
	2360.36	203.13	2360.36	118.095
	2361.74	203.125	2361.74	118.08
	2363.12	203.115	2363.12	118.07
	2364.5	203.105	2364.5	118.055
	2365.88	203.085	2365.88	118.045
	2367.26	203.065	2367.26	118.04
	2368.64	203.035	2368.64	118.035
	2370.02	203.01	2370.02	118.035
	2371.41	202.985	2371.41	118.03
	2372.79	202.965	2372.79	118.025
	2374.17	202.95	2374.17	118.02
	2375.55	202.945	2375.55	118.01
	2376.93	202.945	2376.93	118
	2378.31	202.95	2378.31	117.99
	2379.69	202.95	2379.69	117.985
	2381.07	202.95	2381.07	117.975
	2382.45	202.945	2382.45	117.975
	2383.84	202.94	2383.84	117.975
	2385.22	202.925	2385.22	117.975
	2386.6	202.91	2386.6	117.98
	2387.98	202.89	2387.98	117.98
	2389.36	202.875	2389.36	117.975
	2390.74	202.86	2390.74	117.965
	2392.12	202.855	2392.12	117.96
	2393.5	202.85	2393.5	117.95
	2394.89	202.855	2394.89	117.94
	2396.27	202.87	2396.27	117.93
	2397.65	202.895	2397.65	117.915
	2399.03	202.925	2399.03	117.905
	2400.41	202.95	2400.41	117.895
	2401.79	202.975	2401.79	117.885
	2403.17	202.99	2403.17	117.88
	2404.55	202.99	2404.55	117.87
	2405.93	202.985	2405.93	117.865
	2407.32	202.965	2407.32	117.85
	2408.7	202.925	2408.7	117.84
	2410.08	202.865	2410.08	117.82
	2411.46	202.8	2411.46	117.795
	2412.84	202.735	2412.84	117.76
	2414.22	202.68	2414.22	117.73
	2415.6	202.65	2415.6	117.69
	2416.98	202.635	2416.98	117.66
	2418.36	202.635	2418.36	117.635
	2419.74	202.64	2419.74	117.61
	2421.13	202.645	2421.13	117.6
	2422.51	202.65	2422.51	117.6
	2423.89	202.65	2423.89	117.61
	2425.27	202.65	2425.27	117.63
	2426.65	202.65	2426.65	117.655
	2428.03	202.655	2428.03	117.68
	2429.41	202.665	2429.41	117.7
	2430.79	202.68	2430.79	117.715
	2432.18	202.705	2432.18	117.72
	2433.56	202.74	2433.56	117.72
	2434.94	202.775	2434.94	117.715
	2436.32	202.81	2436.32	117.7
	2437.7	202.84	2437.7	117.69
	2439.08	202.86	2439.08	117.68
	2440.46	202.865	2440.46	117.665
	2441.84	202.86	2441.84	117.645
	2443.22	202.84	2443.22	117.63
	2444.61	202.805	2444.61	117.615
	2445.99	202.75	2445.99	117.605
	2447.37	202.68	2447.37	117.6
	2448.75	202.605	2448.75	117.595
	2450.13	202.525	2450.13	117.59
	2451.51	202.45	2451.51	117.59
	2452.89	202.39	2452.89	117.595
	2454.27	202.35	2454.27	117.595
	2455.65	202.32	2455.65	117.595
	2457.04	202.31	2457.04	117.595
	2458.42	202.31	2458.42	117.59
	2459.8	202.325	2459.8	117.585
	2461.18	202.345	2461.18	117.57
	2462.56	202.37	2462.56	117.56
	2463.94	202.395	2463.94	117.545
	2465.32	202.42	2465.32	117.525
	2466.7	202.435	2466.7	117.51
	2468.09	202.445	2468.09	117.495
	2469.47	202.445	2469.47	117.485
	2470.85	202.44	2470.85	117.475
	2472.23	202.43	2472.23	117.465
	2473.61	202.42	2473.61	117.455
	2474.99	202.41	2474.99	117.46
	2476.37	202.4	2476.37	117.435
	2477.75	202.39	2477.75	117.445
	2479.13	202.385	2479.13	117.445
	2480.51	202.38	2480.51	117.45
	2481.9	202.375	2481.9	117.46
	2483.28	202.375	2483.28	117.47
	2484.66	202.37	2484.66	117.48
	2486.04	202.365	2486.04	117.485
	2487.42	202.365	2487.42	117.49
	2488.8	202.36	2488.8	117.49
	2490.18	202.355	2490.18	117.495
	2491.56	202.345	2491.56	117.495
	2492.95	202.325	2492.95	117.51
	2494.33	202.31	2494.33	117.49
	2495.71	202.295	2495.71	117.51
	2497.09	202.28	2497.09	117.51
	2498.47	202.27	2498.47	117.515
	2499.85	202.265	2499.85	117.525
	2501.23	202.265	2501.23	117.535
	2502.61	202.275	2502.61	117.545
	2503.99	202.295	2503.99	117.56
	2505.38	202.315	2505.38	117.565
	2506.76	202.335	2506.76	117.575
	2508.14	202.355	2508.14	117.57
	2509.52	202.355	2509.52	117.565
	2510.9	202.355	2510.9	117.555
	2512.28	202.355	2512.28	117.54
	2513.66	202.36	2513.66	117.53
	2515.04	202.365	2515.04	117.525
	2516.42	202.37	2516.42	117.51
	2517.8	202.38	2517.8	117.5
	2519.19	202.39	2519.19	117.495
	2520.57	202.405	2520.57	117.485
	2521.95	202.415	2521.95	117.48
	2523.33	202.425	2523.33	117.475
	2524.71	202.43	2524.71	117.46
	2526.09	202.43	2526.09	117.455
	2527.47	202.425	2527.47	117.455
	2528.86	202.43	2528.86	117.445
	2530.24	202.43	2530.24	117.44
	2531.62	202.44	2531.62	117.435
	2533	202.455	2533	117.435
	2534.38	202.475	2534.38	117.43
	2535.76	202.49	2535.76	117.425
	2537.14	202.515	2537.14	117.42
	2538.52	202.54	2538.52	117.42
	2539.9	202.56	2539.9	117.415
	2541.28	202.58	2541.28	117.41
	2542.67	202.585	2542.67	117.405
	2544.05	202.595	2544.05	117.405
	2545.43	202.595	2545.43	117.4
	2546.81	202.605	2546.81	117.395
	2548.19	202.61	2548.19	117.385
	2549.57	202.62	2549.57	117.375
	2550.95	202.635	2550.95	117.365
	2552.33	202.645	2552.33	117.355
	2553.72	202.66	2553.72	117.35
	2555.1	202.67	2555.1	117.325
	2556.48	202.68	2556.48	117.32
	2557.86	202.695	2557.86	117.305
	2559.24	202.705	2559.24	117.295
	2560.62	202.72	2560.62	117.28
	2562	202.74	2562	117.275
	2563.38	202.765	2563.38	117.265
	2564.76	202.795	2564.76	117.255
	2566.14	202.82	2566.14	117.25
	2567.53	202.845	2567.53	117.24
	2568.91	202.87	2568.91	117.24
	2570.29	202.89	2570.29	117.24
	2571.67	202.91	2571.67	117.245
	2573.05	202.925	2573.05	117.255
	2574.43	202.935	2574.43	117.26
	2575.81	202.94	2575.81	117.27
	2577.19	202.94	2577.19	117.27
	2578.57	202.955	2578.57	117.27
	2579.96	202.96	2579.96	117.28
	2581.34	202.97	2581.34	117.27
	2582.72	202.985	2582.72	117.255
	2584.1	203.005	2584.1	117.24
	2585.48	203.025	2585.48	117.23
	2586.86	203.05	2586.86	117.215
	2588.24	203.07	2588.24	117.215
	2589.62	203.095	2589.62	117.16
	2591.01	203.12	2591.01	117.175
	2592.39	203.15	2592.39	117.145
	2593.77	203.175	2593.77	117.125
	2595.15	203.205	2595.15	117.105
	2596.53	203.225	2596.53	117.085
	2597.91	203.25	2597.91	117.065
	2599.29	203.27	2599.29	117.045
	2600.67	203.295	2600.67	117.03
	2602.05	203.32	2602.05	117.01
	2603.44	203.35	2603.44	116.99
	2604.82	203.375	2604.82	116.975
	2606.2	203.4	2606.2	116.955
	2607.58	203.425	2607.58	116.935
	2608.96	203.445	2608.96	116.92
	2610.34	203.465	2610.34	116.905
	2611.72	203.485	2611.72	116.89
	2613.1	203.53	2613.1	116.89
	2614.49	203.565	2614.49	116.875
	2615.87	203.6	2615.87	116.875
	2617.25	203.635	2617.25	116.865
	2618.63	203.66	2618.63	116.86
	2620.01	203.685	2620.01	116.85
	2621.39	203.715	2621.39	116.85
	2622.77	203.74	2622.77	116.85
	2624.15	203.77	2624.15	116.85
	2625.53	203.79	2625.53	116.855
	2626.91	203.81	2626.91	116.86
	2628.3	203.825	2628.3	116.87
	2629.68	203.855	2629.68	116.87
	2631.06	203.875	2631.06	116.87
	2632.44	203.9	2632.44	116.87
	2633.82	203.935	2633.82	116.875
	2635.2	203.965	2635.2	116.875
	2636.58	203.995	2636.58	116.865
	2637.96	204.015	2637.96	116.86
	2639.34	204.045	2639.34	116.85
	2640.73	204.065	2640.73	116.835
	2642.11	204.09	2642.11	116.82
	2643.49	204.09	2643.49	116.8
	2644.87	204.105	2644.87	116.785
	2646.25	204.095	2646.25	116.76
	2647.63	204.09	2647.63	116.75
	2649.01	204.08	2649.01	116.735
	2650.39	204.08	2650.39	116.725
	2651.78	204.085	2651.78	116.715
	2653.16	204.1	2653.16	116.715
	2654.54	204.12	2654.54	116.715
	2655.92	204.14	2655.92	116.715
	2657.3	204.165	2657.3	116.715
	2658.68	204.185	2658.68	116.71
	2660.06	204.215	2660.06	116.71
	2661.44	204.225	2661.44	116.705
	2662.82	204.24	2662.82	116.7
	2664.21	204.23	2664.21	116.69
	2665.59	204.23	2665.59	116.69
	2666.97	204.22	2666.97	116.68
	2668.35	204.215	2668.35	116.67
	2669.73	204.21	2669.73	116.665
	2671.11	204.205	2671.11	116.655
	2672.49	204.21	2672.49	116.65
	2673.87	204.215	2673.87	116.64
	2675.26	204.22	2675.26	116.635
	2676.64	204.23	2676.64	116.63
	2678.02	204.24	2678.02	116.63
	2679.4	204.255	2679.4	116.625
	2680.78	204.265	2680.78	116.62
	2682.16	204.285	2682.16	116.62
	2683.54	204.3	2683.54	116.62
	2684.92	204.335	2684.92	116.62
	2686.3	204.36	2686.3	116.62
	2687.68	204.38	2687.68	116.625
	2689.07	204.43	2689.07	116.635
	2690.45	204.445	2690.45	116.645
	2691.83	204.455	2691.83	116.66
	2693.21	204.46	2693.21	116.67
	2694.59	204.465	2694.59	116.68
	2695.97	204.46	2695.97	116.685
	2697.35	204.47	2697.35	116.69
	2698.73	204.475	2698.73	116.69
	2700.11	204.485	2700.11	116.69
	2701.5	204.485	2701.5	116.695
	2702.88	204.51	2702.88	116.7
	2704.26	204.535	2704.26	116.71
	2705.64	204.55	2705.64	116.715
	2707.02	204.565	2707.02	116.725
	2708.4	204.58	2708.4	116.735
	2709.78	204.59	2709.78	116.755
	2711.16	204.6	2711.16	116.775
	2712.55	204.615	2712.55	116.8
	2713.93	204.63	2713.93	116.83
	2715.31	204.65	2715.31	116.855
	2716.69	204.67	2716.69	116.885
	2718.07	204.685	2718.07	116.915
	2719.45	204.7	2719.45	116.94
	2720.83	204.715	2720.83	116.96
	2722.21	204.745	2722.21	116.985
	2723.59	204.775	2723.59	117.01
	2724.97	204.805	2724.97	117.045
	2726.36	204.85	2726.36	117.085
	2727.74	204.885	2727.74	117.12
	2729.12	204.91	2729.12	117.16
	2730.5	204.935	2730.5	117.2
	2731.88	204.955	2731.88	117.25
	2733.26	204.975	2733.26	117.3
	2734.64	204.985	2734.64	117.355
	2736.02	204.995	2736.02	117.41
	2737.41	205.01	2737.41	117.455
	2738.79	205.03	2738.79	117.515
	2740.17	205.055	2740.17	117.575
	2741.55	205.105	2741.55	117.62
	2742.93	205.2	2742.93	117.685
	2744.31	205.255	2744.31	117.74
	2745.69	205.36	2745.69	117.795
	2747.07	205.485	2747.07	117.875
	2748.45	205.64	2748.45	117.945
	2749.84	205.69	2749.84	118.025
	2751.22	205.795	2751.22	118.105
	2752.6	205.905	2752.6	118.18
	2753.98	205.915	2753.98	118.285
	2755.36	205.925	2755.36	118.365
	2756.74	205.925	2756.74	118.51
[truncated: 819 more rows]

[truncated: 5 more sheets: Figure S10, Figure S14, Figure S15, Figure S16, Figure S17]
